# Supplementary material for: Genome Mining Leads to the Discovery of Kasichelins A–D, Unusual β‑Alanine- and β‑Aminoisobutyric Acid-Containing Siderophores from Streptomyces
Source: J Nat Prod. 2025 Jun 25;88(7):1719–28. doi: 10.1021/acs.jnatprod.5c00461 (PMC12305651; doi:10.1021/acs.jnatprod.5c00461)
Supplement: Supplementary file 2 [file np5c00461_si_002.txt]

LOCUS       kasichelin             24550 bp    DNA              UNK 01-JAN-1980
DEFINITION  kasichelin cluster.
ACCESSION   kasichelin
VERSION     kasichelin
KEYWORDS    .
SOURCE      .
  ORGANISM  .
            .
COMMENT     ##antiSMASH-Data-START##
            Version     :: 8.0.0
            Run date    :: 2025-05-21 16:24:21
            NOTE :: This is a single region extracted from a larger record!
            Orig. start :: 0
            Orig. end   :: 24550
            ##antiSMASH-Data-END##
FEATURES             Location/Qualifiers
     region          1..24550
                     /candidate_cluster_numbers="1"
                     /contig_edge="True"
                     /product="NRPS"
                     /region_number="1"
                     /rules="cds(Condensation and (AMP-binding or A-OX) and not
                     alpha_am_amid)"
                     /tool="antismash"
     cand_cluster    1..24550
                     /SMILES="NC(CS)C(=O)NC([*])C(=O)NC(C(C)CC)C(=O)O"
                     /candidate_cluster_number="1"
                     /contig_edge="True"
                     /detection_rules="cds(Condensation and (AMP-binding or
                     A-OX) and not alpha_am_amid)"
                     /kind="single"
                     /product="NRPS"
                     /protoclusters="1"
                     /tool="antismash"
     protocluster    1..24550
                     /aStool="rule-based-clusters"
                     /category="NRPS"
                     /contig_edge="True"
                     /core_location="[4088:19025](-)"
                     /cutoff="20000"
                     /detection_rule="cds(Condensation and (AMP-binding or A-OX)
                     and not alpha_am_amid)"
                     /neighbourhood="20000"
                     /product="NRPS"
                     /protocluster_number="1"
                     /tool="antismash"
     proto_core      complement(4089..19025)
                     /aStool="rule-based-clusters"
                     /tool="antismash"
                     /cutoff="20000"
                     /detection_rule="cds(Condensation and (AMP-binding or A-OX)
                     and not alpha_am_amid)"
                     /neighbourhood="20000"
                     /product="NRPS"
                     /protocluster_number="1"
     CDS             complement(8..616)
                     /gene_functions="regulatory (smcogs) SMCOG1016: LuxR family
                     DNA-binding response regulator"
                     /gene_kind="regulatory"
                     /locus_tag="kasA"
                     /transl_table=11
                     /translation="MIRVLLVHDTSLLRTALMELIGREPEFEVHAAPWRRAVLTARTVR
                     PRVCVVDMDSPHAAGPGLRELSGGCAAGDARPALLALATAERPGPLRRAYEERALGYLS
                     KNASPDRLVEGIRHVAKGERYIDESLGFGFLEASEIPLTRRELTVLSLAAEGAGVGEIA
                     RSLHLSHGTVRNYMCAITRKTGARNRVDAIRVAQGAGWV"
     PFAM_domain     complement(29..196)
                     /aSDomain="GerE"
                     /aSTool="clusterhmmer"
                     /database="35.0"
                     /db_xref="PF00196.22"
                     /description="Bacterial regulatory proteins, luxR family"
                     /detection="hmmscan"
                     /domain_id="clusterhmmer_kasA_0001"
                     /evalue="1.20E-14"
                     /label="kasA"
                     /locus_tag="kasA"
                     /protein_end="196"
                     /protein_start="140"
                     /score="53.7"
                     /tool="antismash"
                     /translation="PLTRRELTVLSLAAEGAGVGEIARSLHLSHGTVRNYMCAITRKTG
                     ARNRVDAIRVA"
     misc_feature    692..704
                     /note="TFBS match to MatP, Cell cycle regulator,
                     confidence: weak, score: 19.62"
                     /tool="antismash"
     misc_feature    851..865
                     /note="TFBS match to CodY, Regulator of stationary phase
                     and virulence in Gram-positive bacteria, confidence: weak,
                     score: 13.74"
                     /tool="antismash"
     CDS             complement(934..1752)
                     /gene_functions="biosynthetic-additional (smcogs)
                     SMCOG1248: methyltransferase"
                     /gene_kind="biosynthetic-additional"
                     /locus_tag="kasB"
                     /transl_table=11
                     /translation="MTGTAVGEAAMDPLLSNLLYDHPELYEEMYPGTEKDIPRFCERLF
                     AAHAPGGVRTLLDAGCGTGRHVAYFTEAGVECVGFDCQENMLAFARERRPGPDYRVGDM
                     RSLRLGRTFDAVTCFGWALSNLHANADVSRAVETFAAHCRPGALLFVHVPNPLADPEEA
                     AFQRHFTLAAPAFTATAEATYTLDRRHQLLTRRRLWRVAGREPLTDHVRFRLLYPMELE
                     HHLGEHGFRVLAMYDDTDSVDSVDSVDSVDVSGGDLSGPALYVLARFTGA"
     PFAM_domain     complement(1300..1584)
                     /aSDomain="Methyltransf_11"
                     /aSTool="clusterhmmer"
                     /database="35.0"
                     /db_xref="PF08241.15"
                     /description="Methyltransferase domain"
                     /detection="hmmscan"
                     /domain_id="clusterhmmer_kasB_0002"
                     /evalue="2.70E-13"
                     /label="kasB"
                     /locus_tag="kasB"
                     /protein_end="151"
                     /protein_start="56"
                     /score="50.5"
                     /tool="antismash"
                     /translation="LDAGCGTGRHVAYFTEAGVECVGFDCQENMLAFARERRPGPDYRV
                     GDMRSLRLGRTFDAVTCFGWALSNLHANADVSRAVETFAAHCRPGALLFV"
     CDS             complement(1766..3025)
                     /gene_functions="biosynthetic-additional
                     (rule-based-clusters) ATP-grasp_3"
                     /gene_functions="biosynthetic-additional
                     (rule-based-clusters) ATP-grasp"
                     /gene_functions="biosynthetic-additional (smcogs)
                     SMCOG1063: argininosuccinate lyase/adenylosuccinate lyase"
                     /gene_kind="biosynthetic-additional"
                     /locus_tag="kasC"
                     /sec_met_domain="ATP-grasp_3 (E-value: 1.5e-08, bitscore:
                     24.8, seeds: 15, tool: rule-based-clusters)"
                     /sec_met_domain="ATP-grasp (E-value: 6.8e-08, bitscore:
                     22.2, seeds: 20, tool: rule-based-clusters)"
                     /transl_table=11
                     /translation="MTEETLLVLGCTALTPWARDQLRRLREQARRRGLALTGADTPANL
                     RTATPDELARYDAVLPLDVHDPGACRAWAAGRPAVSAVATIRELSVLPAAVIARELGIA
                     GNDPEAVRRVRNKDLCRDRLRAAGFAQPRTALCADLADAERFLRANPPGPWVVKPRDGL
                     AGIGVSRIDRPEQLPEALGKFGSPPAAMGALPASAGFLVETFVEGAEYSAEGVLVGGVP
                     RVLALTRKGTGDGFVETSQRVPAGLDEATAGEAADAVARALTAVGVTRGIFHVEFWVTP
                     DGVVLGELHDRGGGDYIHALVEHTRPGLELYGTLIDDLLGRAPAPVPAASGAARAEFPL
                     APPGRLRAVRGWDEVRRHPAVLAAHLRVAPGDVIGPARDSYSRPAVFVAAAPDADALDA
                     LVAGLAARITFDTEPGGTAV"
     PFAM_domain     complement(1787..2008)
                     /aSDomain="LAL_C2"
                     /aSTool="clusterhmmer"
                     /database="35.0"
                     /db_xref="PF18603.4"
                     /description="L-amino acid ligase C-terminal domain 2"
                     /detection="hmmscan"
                     /domain_id="clusterhmmer_kasC_0004"
                     /evalue="1.40E-18"
                     /label="kasC"
                     /locus_tag="kasC"
                     /protein_end="413"
                     /protein_start="339"
                     /score="67.0"
                     /tool="antismash"
                     /translation="LAPPGRLRAVRGWDEVRRHPAVLAAHLRVAPGDVIGPARDSYSRP
                     AVFVAAAPDADALDALVAGLAARITFDTE"
     PFAM_domain     complement(2159..2566)
                     /aSDomain="ATP-grasp_4"
                     /aSTool="clusterhmmer"
                     /database="35.0"
                     /db_xref="PF13535.9"
                     /description="ATP-grasp domain"
                     /detection="hmmscan"
                     /domain_id="clusterhmmer_kasC_0003"
                     /evalue="1.90E-13"
                     /label="kasC"
                     /locus_tag="kasC"
                     /protein_end="289"
                     /protein_start="153"
                     /score="50.4"
                     /tool="antismash"
                     /translation="PWVVKPRDGLAGIGVSRIDRPEQLPEALGKFGSPPAAMGALPASA
                     GFLVETFVEGAEYSAEGVLVGGVPRVLALTRKGTGDGFVETSQRVPAGLDEATAGEAAD
                     AVARALTAVGVTRGIFHVEFWVTPDGVVLGEL"
     misc_feature    3083..3098
                     /note="TFBS match to AfsQ1, Two-component system AfsQ1-Q2,
                     activator of antibiotic production, confidence: strong,
                     score: 19.52"
                     /tool="antismash"
     CDS             complement(3208..4104)
                     /locus_tag="kasD"
                     /transl_table=11
                     /translation="MGDRLSAPPRHRNPERPPPRSTPMPATPRTARPRHYLMCPPTHFR
                     VTYAINPWMDPAKPVDTDLAVAQWEDLRDLYLRLGHRVDVIEPLPDLPDMVYAANGATV
                     VDGKVLGARFRNAERAAEGPAYLDWFRSRGYAETLDPVHVNEGEGDFLVTGTWVLAGKG
                     FRSAPESHAEAQEFFGRPVVSLELTDERYYHLDTALAVLGPDEVMYYPGAFTPGSRAVL
                     ERLFPDAVLAGAEDAAVLGLNAVSDGLHVVLPEAATGLAERLAARGFEPVGVDLAELLK
                     GGGSVKCCTLELRPAAG"
     CDS             complement(4089..8537)
                     /NRPS_PKS="Domain: Condensation_LCL (50-348). E-value:
                     1.3e-86. Score: 282.3. Matches aSDomain:
                     nrpspksdomains_kasE_Condensation_LCL.1"
                     /NRPS_PKS="Domain: AMP-binding (511-913). E-value:
                     3.3e-105. Score: 343.9. Matches aSDomain:
                     nrpspksdomains_kasE_AMP-binding.1"
                     /NRPS_PKS="Domain: PCP (1020-1085). E-value: 8.8e-22.
                     Score: 69.1. Matches aSDomain: nrpspksdomains_kasE_PCP.1"
                     /NRPS_PKS="Domain: Epimerization (1112-1309). E-value:
                     1.5e-19. Score: 61.1. Matches aSDomain:
                     nrpspksdomains_kasE_Epimerization.1"
                     /gene_functions="biosynthetic (rule-based-clusters) NRPS:
                     Condensation"
                     /gene_functions="biosynthetic (rule-based-clusters) NRPS:
                     AMP-binding"
                     /gene_functions="biosynthetic-additional
                     (rule-based-clusters) FAAL_cd05931"
                     /gene_functions="biosynthetic-additional
                     (rule-based-clusters) PP-binding"
                     /gene_functions="biosynthetic-additional (smcogs)
                     SMCOG1127: condensation domain-containing protein"
                     /gene_kind="biosynthetic"
                     /locus_tag="kasE"
                     /sec_met_domain="FAAL_cd05931 (E-value: 1.2e-37, bitscore:
                     117.5, seeds: 56, tool: rule-based-clusters)"
                     /sec_met_domain="Condensation (E-value: 3.9e-65, bitscore:
                     209.7, seeds: 42, tool: rule-based-clusters)"
                     /sec_met_domain="AMP-binding (E-value: 5.3e-112, bitscore:
                     364.2, seeds: 400, tool: rule-based-clusters)"
                     /sec_met_domain="PP-binding (E-value: 2.6e-13, bitscore:
                     40.3, seeds: 164, tool: rule-based-clusters)"
                     /transl_table=11
                     /translation="MSDQPATDAELLAERKRALLRRRLAERGLTRSAPGGAGGAPEAAD
                     EAPVPSAAQRRMWALQNLSPHTAAYNLTLAFDITGPLDAGALAAALTDVADRHDVLRTT
                     HREEPDGTLVQHVVTGRDVPVPVTDLTGLAPALRDDEAVRGARALGRRPFDLAAELPLR
                     AALFRTGEDEHLFVLVAHHIAVDEGSWEVLLRDLAACYRRRTGGGGPVPAPAAQYAAFA
                     RREREGLTPERIRPRLDHWRRHLDPWPDPVALPTDHPRTATATDDDGAVTVHALPDELA
                     ARLREFARGRGVTPFMVLLAAVTVLLHRHTGGRDIAVGTPAMNRDRAEYESVVGNFDNT
                     LLLRTRLDGDPSFSALVEQVRAVCTAAYEHQDLPFERVLQELRPRRTSSRVTPFDVMFL
                     LRTEAFDTFALPGLTVRPRPVSNGTSQFELTLAAVATGDRLALEATYRTGLFRPETVDG
                     LLRRFAILLDGLLAEPDAPVRRAPLLDAAERRRVLEEWNATGHPFPDASLGELFERQAA
                     RTPDATALVAAGEEITYAALDARADRLARLLAARGAGPETLVALALHRTADMVVAVLAV
                     LKSGAAYLPLDPDYPAERIAAVRRDARPALLVTTSDVALPGDGPGTPVVLDDPAVQAGL
                     AALPDRDPAEPRPRVDPLSPAYVIYTSGSTGAPKGVVGVHRGLVNRLAWFHDRHPWRPG
                     TRVCAKTSLSFLDGTGELLGPLLHGGTVVLADRVAARSLPQLAALVHEHRATRLTVVPS
                     LLAAVTALPPAERALFAGCDTWISSGEALSPETARAFAEAFPDARLINLYGSSEVSADS
                     LYADVTDADPVVGRPLWNTSAYVLDAGLQPVPPGGTGELYLAGAGLARGYLRRPGLTAG
                     RFVADPYGPPGTRMYRTGDLVRARADGRLEYLGRADHQVKIRGFRIEPGEIEAALTGRP
                     DVARALVTVHEHPTAGRQLVAYAVASPGSAVGPDALREHLRGLLPDYMVPAAVVPLDTL
                     PLTPNGKVDRRALPAPDFAARVGGDRPATPAEERLAGLFAQVLGLPEVGVRDSFFALGG
                     DSIVAIQLAGRATAAGLPVSPWDVFRHQTVEALAAAATPEDDDRPAIPLTPLARRLATD
                     GTPPRTLLLRAPAGLTTERLTSALRAVLDRHPAARSTLTPDGLRPTAAPHPAAVPTRIT
                     GDRPDLTAEAVAARDRLAPERGVLLDALWWDRGPHHQGRLLLTAHPLAADEESLHLLAT
                     DLATAANGTELDPEPAPFAAWARAQDDEHPPAAPLPSASAREGEARAAATVELAPPALA
                     RGLARVAARFHARLDDVLLTGLALASPGLAVGVIRADRGPFTATVGPFGREVAVRLPAG
                     PHRPDGHGVLLKRVKELLRTAPGAAEGPDAYWTSVHRPAAGADDWAPAPAEEWPVAPPV
                     PPRAPLHLHVDGTAPDGALTLTVHRAAEAAPDTAAWREALEDLADRLDRPDAGGHTPSD
                     FPLVALDEAAITALEARWGTG"
     aSDomain        complement(4611..5201)
                     /aSDomain="Epimerization"
                     /aSTool="nrps_pks_domains"
                     /database="nrpspksdomains.hmm"
                     /detection="hmmscan"
                     /domain_id="nrpspksdomains_kasE_Epimerization.1"
                     /evalue="1.50E-19"
                     /label="kasE_Epimerization.1"
                     /locus_tag="kasE"
                     /protein_end="1309"
                     /protein_start="1112"
                     /score="61.1"
                     /specificity="E activity: inactive"
                     /specificity="Active site motif: HPLAADE"
                     /tool="antismash"
                     /translation="TLLLRAPAGLTTERLTSALRAVLDRHPAARSTLTPDGLRPTAAPH
                     PAAVPTRITGDRPDLTAEAVAARDRLAPERGVLLDALWWDRGPHHQGRLLLTAHPLAAD
                     EESLHLLATDLATAANGTELDPEPAPFAAWARAQDDEHPPAAPLPSASAREGEARAAAT
                     VELAPPALARGLARVAARFHARLDDVLLTGLALA"
     aSModule        complement(4611..8387)
                     /complete
                     /domains="nrpspksdomains_kasE_Condensation_LCL.1"
                     /domains="nrpspksdomains_kasE_AMP-binding.1"
                     /domains="nrpspksdomains_kasE_PCP.1"
                     /domains="nrpspksdomains_kasE_Epimerization.1"
                     /locus_tags="kasE"
                     /monomer_pairings="Ile -> D-Ile"
                     /tool="antismash"
                     /type="nrps"
     CDS_motif       complement(4857..4922)
                     /aSTool="nrps_pks_domains"
                     /database="abmotifs"
                     /detection="hmmscan"
                     /domain_id="nrpspksmotif_kasE_0011"
                     /evalue="3.10E-02"
                     /label="NRPS-E2"
                     /locus_tag="kasE"
                     /protein_end="1227"
                     /protein_start="1205"
                     /score="7.2"
                     /tool="antismash"
                     /translation="LLLTAHPLAADEESLHLLATDL"
     CDS_motif       complement(5091..5135)
                     /aSTool="nrps_pks_domains"
                     /database="abmotifs"
                     /detection="hmmscan"
                     /domain_id="nrpspksmotif_kasE_0010"
                     /evalue="5.10E-01"
                     /label="Cy2"
                     /locus_tag="kasE"
                     /protein_end="1149"
                     /protein_start="1134"
                     /score="3.4"
                     /tool="antismash"
                     /translation="LDRHPAARSTLTPDG"
     aSDomain        complement(5283..5477)
                     /aSDomain="PCP"
                     /aSTool="nrps_pks_domains"
                     /database="nrpspksdomains.hmm"
                     /detection="hmmscan"
                     /domain_id="nrpspksdomains_kasE_PCP.1"
                     /evalue="8.80E-22"
                     /label="kasE_PCP.1"
                     /locus_tag="kasE"
                     /protein_end="1085"
                     /protein_start="1020"
                     /score="69.1"
                     /tool="antismash"
                     /translation="EERLAGLFAQVLGLPEVGVRDSFFALGGDSIVAIQLAGRATAAGL
                     PVSPWDVFRHQTVEALAAAA"
     PFAM_domain     complement(5286..5471)
                     /aSDomain="PP-binding"
                     /aSTool="clusterhmmer"
                     /database="35.0"
                     /db_xref="PF00550.28"
                     /description="Phosphopantetheine attachment site"
                     /detection="hmmscan"
                     /domain_id="clusterhmmer_kasE_0008"
                     /evalue="7.10E-11"
                     /label="kasE"
                     /locus_tag="kasE"
                     /protein_end="1084"
                     /protein_start="1022"
                     /score="42.4"
                     /tool="antismash"
                     /translation="RLAGLFAQVLGLPEVGVRDSFFALGGDSIVAIQLAGRATAAGLPV
                     SPWDVFRHQTVEALAAA"
     CDS_motif       complement(5448..5495)
                     /aSTool="nrps_pks_domains"
                     /database="abmotifs"
                     /detection="hmmscan"
                     /domain_id="nrpspksmotif_kasE_0009"
                     /evalue="1.20E+00"
                     /label="C5_LCL_267-296"
                     /locus_tag="kasE"
                     /protein_end="1030"
                     /protein_start="1014"
                     /score="1.8"
                     /tool="antismash"
                     /translation="RPATPAEERLAGLFAQ"
     PFAM_domain     complement(5550..5777)
                     /aSDomain="AMP-binding_C"
                     /aSTool="clusterhmmer"
                     /database="35.0"
                     /db_xref="PF13193.9"
                     /description="AMP-binding enzyme C-terminal domain"
                     /detection="hmmscan"
                     /domain_id="clusterhmmer_kasE_0007"
                     /evalue="7.40E-14"
                     /label="kasE"
                     /locus_tag="kasE"
                     /protein_end="996"
                     /protein_start="920"
                     /score="52.6"
                     /tool="antismash"
                     /translation="EIEAALTGRPDVARALVTVHEHPTAGRQLVAYAVASPGSAVGPDA
                     LREHLRGLLPDYMVPAAVVPLDTLPLTPNGK"
     CDS_motif       complement(5769..5834)
                     /aSTool="nrps_pks_domains"
                     /database="abmotifs"
                     /detection="hmmscan"
                     /domain_id="nrpspksmotif_kasE_0008"
                     /evalue="5.00E-13"
                     /label="NRPS-A_a8"
                     /locus_tag="kasE"
                     /protein_end="923"
                     /protein_start="901"
                     /score="40.8"
                     /tool="antismash"
                     /translation="YLGRADHQVKIRGFRIEPGEIE"
     aSDomain        complement(5799..7004)
                     /aSDomain="AMP-binding"
                     /aSTool="nrps_pks_domains"
                     /database="nrpspksdomains.hmm"
                     /detection="hmmscan"
                     /domain_id="nrpspksdomains_kasE_AMP-binding.1"
                     /evalue="3.30E-105"
                     /label="kasE_AMP-binding.1"
                     /locus_tag="kasE"
                     /protein_end="913"
                     /protein_start="511"
                     /score="343.9"
                     /specificity="substrate consensus: Ile"
                     /tool="antismash"
                     /translation="FERQAARTPDATALVAAGEEITYAALDARADRLARLLAARGAGPE
                     TLVALALHRTADMVVAVLAVLKSGAAYLPLDPDYPAERIAAVRRDARPALLVTTSDVAL
                     PGDGPGTPVVLDDPAVQAGLAALPDRDPAEPRPRVDPLSPAYVIYTSGSTGAPKGVVGV
                     HRGLVNRLAWFHDRHPWRPGTRVCAKTSLSFLDGTGELLGPLLHGGTVVLADRVAARSL
                     PQLAALVHEHRATRLTVVPSLLAAVTALPPAERALFAGCDTWISSGEALSPETARAFAE
                     AFPDARLINLYGSSEVSADSLYADVTDADPVVGRPLWNTSAYVLDAGLQPVPPGGTGEL
                     YLAGAGLARGYLRRPGLTAGRFVADPYGPPGTRMYRTGDLVRARADGRLEYLGRADHQV
                     KIR"
     PFAM_domain     complement(5799..7004)
                     /aSDomain="AMP-binding"
                     /aSTool="clusterhmmer"
                     /database="35.0"
                     /db_xref="PF00501.31"
                     /description="AMP-binding enzyme"
                     /detection="hmmscan"
                     /domain_id="clusterhmmer_kasE_0006"
                     /evalue="4.40E-94"
                     /label="kasE"
                     /locus_tag="kasE"
                     /protein_end="913"
                     /protein_start="511"
                     /score="315.6"
                     /tool="antismash"
                     /translation="FERQAARTPDATALVAAGEEITYAALDARADRLARLLAARGAGPE
                     TLVALALHRTADMVVAVLAVLKSGAAYLPLDPDYPAERIAAVRRDARPALLVTTSDVAL
                     PGDGPGTPVVLDDPAVQAGLAALPDRDPAEPRPRVDPLSPAYVIYTSGSTGAPKGVVGV
                     HRGLVNRLAWFHDRHPWRPGTRVCAKTSLSFLDGTGELLGPLLHGGTVVLADRVAARSL
                     PQLAALVHEHRATRLTVVPSLLAAVTALPPAERALFAGCDTWISSGEALSPETARAFAE
                     AFPDARLINLYGSSEVSADSLYADVTDADPVVGRPLWNTSAYVLDAGLQPVPPGGTGEL
                     YLAGAGLARGYLRRPGLTAGRFVADPYGPPGTRMYRTGDLVRARADGRLEYLGRADHQV
                     KIR"
     CDS_motif       complement(5919..6008)
                     /aSTool="nrps_pks_domains"
                     /database="abmotifs"
                     /detection="hmmscan"
                     /domain_id="nrpspksmotif_kasE_0007"
                     /evalue="6.60E-14"
                     /label="NRPS-A_a6"
                     /locus_tag="kasE"
                     /protein_end="873"
                     /protein_start="843"
                     /score="44.0"
                     /tool="antismash"
                     /translation="PPGGTGELYLAGAGLARGYLRRPGLTAGRF"
     CDS_motif       complement(6513..6572)
                     /aSTool="nrps_pks_domains"
                     /database="abmotifs"
                     /detection="hmmscan"
                     /domain_id="nrpspksmotif_kasE_0006"
                     /evalue="1.50E-08"
                     /label="NRPS-A_a3"
                     /locus_tag="kasE"
                     /protein_end="675"
                     /protein_start="655"
                     /score="26.8"
                     /tool="antismash"
                     /translation="AYVIYTSGSTGAPKGVVGVH"
     CDS_motif       complement(6777..6818)
                     /aSTool="nrps_pks_domains"
                     /database="abmotifs"
                     /detection="hmmscan"
                     /domain_id="nrpspksmotif_kasE_0005"
                     /evalue="2.30E-05"
                     /label="NRPS-A_a2"
                     /locus_tag="kasE"
                     /protein_end="587"
                     /protein_start="573"
                     /score="17.6"
                     /tool="antismash"
                     /translation="LAVLKSGAAYLPLD"
     PFAM_domain     complement(7065..8387)
                     /aSDomain="Condensation"
                     /aSTool="clusterhmmer"
                     /database="35.0"
                     /db_xref="PF00668.23"
                     /description="Condensation domain"
                     /detection="hmmscan"
                     /domain_id="clusterhmmer_kasE_0005"
                     /evalue="8.90E-82"
                     /label="kasE"
                     /locus_tag="kasE"
                     /protein_end="491"
                     /protein_start="50"
                     /score="275.3"
                     /tool="antismash"
                     /translation="SAAQRRMWALQNLSPHTAAYNLTLAFDITGPLDAGALAAALTDVA
                     DRHDVLRTTHREEPDGTLVQHVVTGRDVPVPVTDLTGLAPALRDDEAVRGARALGRRPF
                     DLAAELPLRAALFRTGEDEHLFVLVAHHIAVDEGSWEVLLRDLAACYRRRTGGGGPVPA
                     PAAQYAAFARREREGLTPERIRPRLDHWRRHLDPWPDPVALPTDHPRTATATDDDGAVT
                     VHALPDELAARLREFARGRGVTPFMVLLAAVTVLLHRHTGGRDIAVGTPAMNRDRAEYE
                     SVVGNFDNTLLLRTRLDGDPSFSALVEQVRAVCTAAYEHQDLPFERVLQELRPRRTSSR
                     VTPFDVMFLLRTEAFDTFALPGLTVRPRPVSNGTSQFELTLAAVATGDRLALEATYRTG
                     LFRPETVDGLLRRFAILLDGLLAEPDAPVRRAPLLDAAERRR"
     CDS_motif       complement(7341..7457)
                     /aSTool="nrps_pks_domains"
                     /database="abmotifs"
                     /detection="hmmscan"
                     /domain_id="nrpspksmotif_kasE_0004"
                     /evalue="5.50E-15"
                     /label="C67_LCL_14fromHMM"
                     /locus_tag="kasE"
                     /protein_end="399"
                     /protein_start="360"
                     /score="47.7"
                     /tool="antismash"
                     /translation="RAVCTAAYEHQDLPFERVLQELRPRRTSSRVTPFDVMFL"
     aSDomain        complement(7494..8387)
                     /aSDomain="Condensation"
                     /aSTool="nrps_pks_domains"
                     /database="nrpspksdomains.hmm"
                     /detection="hmmscan"
                     /domain_id="nrpspksdomains_kasE_Condensation_LCL.1"
                     /domain_subtypes="Condensation_LCL"
                     /evalue="1.30E-86"
                     /label="kasE_Condensation_LCL.1"
                     /locus_tag="kasE"
                     /protein_end="348"
                     /protein_start="50"
                     /score="282.3"
                     /specificity="C activity: active"
                     /specificity="Active site motif: HHIAVDE"
                     /tool="antismash"
                     /translation="SAAQRRMWALQNLSPHTAAYNLTLAFDITGPLDAGALAAALTDVA
                     DRHDVLRTTHREEPDGTLVQHVVTGRDVPVPVTDLTGLAPALRDDEAVRGARALGRRPF
                     DLAAELPLRAALFRTGEDEHLFVLVAHHIAVDEGSWEVLLRDLAACYRRRTGGGGPVPA
                     PAAQYAAFARREREGLTPERIRPRLDHWRRHLDPWPDPVALPTDHPRTATATDDDGAVT
                     VHALPDELAARLREFARGRGVTPFMVLLAAVTVLLHRHTGGRDIAVGTPAMNRDRAEYE
                     SVVGNFDNTLLLRTRLD"
     CDS_motif       complement(7506..7595)
                     /aSTool="nrps_pks_domains"
                     /database="abmotifs"
                     /detection="hmmscan"
                     /domain_id="nrpspksmotif_kasE_0003"
                     /evalue="7.20E-11"
                     /label="C5_LCL_267-296"
                     /locus_tag="kasE"
                     /protein_end="344"
                     /protein_start="314"
                     /score="34.5"
                     /tool="antismash"
                     /translation="DIAVGTPAMNRDRAEYESVVGNFDNTLLLR"
     CDS_motif       complement(7935..7997)
                     /aSTool="nrps_pks_domains"
                     /database="abmotifs"
                     /detection="hmmscan"
                     /domain_id="nrpspksmotif_kasE_0002"
                     /evalue="1.50E-07"
                     /label="C3_LCL_132-143"
                     /locus_tag="kasE"
                     /protein_end="201"
                     /protein_start="180"
                     /score="24.0"
                     /tool="antismash"
                     /translation="HHIAVDEGSWEVLLRDLAACY"
     CDS_motif       complement(8226..8336)
                     /aSTool="nrps_pks_domains"
                     /database="abmotifs"
                     /detection="hmmscan"
                     /domain_id="nrpspksmotif_kasE_0001"
                     /evalue="1.10E-15"
                     /label="C2_LCL_024-062"
                     /locus_tag="kasE"
                     /protein_end="104"
                     /protein_start="67"
                     /score="50.0"
                     /tool="antismash"
                     /translation="AAYNLTLAFDITGPLDAGALAAALTDVADRHDVLRTT"
     CDS             complement(8530..10443)
                     /gene_functions="biosynthetic-additional
                     (rule-based-clusters) Aldedh"
                     /gene_functions="biosynthetic-additional (smcogs)
                     SMCOG1017: aldehyde dehydrogenase"
                     /gene_kind="biosynthetic-additional"
                     /locus_tag="kasF"
                     /sec_met_domain="Aldedh (E-value: 4e-28, bitscore: 87.9,
                     seeds: 89, tool: rule-based-clusters)"
                     /transl_table=11
                     /translation="MATLASHVPQTPQAGRPAGAEGSVTDPVTDPTAAAVEAAVRRARA
                     AQRKIADWPQQRIDDLVAAVAWQCYRDDNARHIARLSRRDTRLGDTEHLHAMQRRRVLG
                     VLRDLHGVRTTGVVEELPELGLTRIAKPMGVIAVASPATAPGPGIVCNALPILKTRNAA
                     VFTPNPRAHTTAREVVRLMREALEDADAPADLFQCLEVTGRAAGTALMRAADQVVAIGG
                     PGTVRRAHESGTPALGAGVGNPTVLVDETADLAAAAEAIATGAAYNNGTSCSSESNVLV
                     HRSVADRFRAELVRLGAHLCDGPATARIRAALWPDGRTLDRELIGRPAAAIAEAAGVTD
                     AGKAAVLVLDCPDPGPDDAILREKISPLLTLAVYDDFERAVGVVRDILDRCGRGHSCGI
                     HTRRDDRVALLADRIPTCRVVVNQSTMTNTGGFTTGVPFTTTLSGGTWAGTGGSGNVTW
                     RDFLNHTVVSRPIPEVLPDERLLFGRHWAEHGDFAAQPAPGEPAAAGRAAPSGAGSGRG
                     GSVAGDGAPLVRNAPAGGRSAPLQGVRTPGGDPVAGEALTIGEPAAVSRATPHPGSPSR
                     DGSVAGGDTPAAEPGTCRSGVPTPGRTPADAGAGASTDPHPAVPTPPAPGGSREEGSRH
                     RV"
     PFAM_domain     complement(9559..10383)
                     /aSDomain="Aldedh"
                     /aSTool="clusterhmmer"
                     /database="35.0"
                     /db_xref="PF00171.25"
                     /description="Aldehyde dehydrogenase family"
                     /detection="hmmscan"
                     /domain_id="clusterhmmer_kasF_0009"
                     /evalue="5.70E-25"
                     /label="kasF"
                     /locus_tag="kasF"
                     /protein_end="295"
                     /protein_start="20"
                     /score="87.9"
                     /tool="antismash"
                     /translation="EGSVTDPVTDPTAAAVEAAVRRARAAQRKIADWPQQRIDDLVAAV
                     AWQCYRDDNARHIARLSRRDTRLGDTEHLHAMQRRRVLGVLRDLHGVRTTGVVEELPEL
                     GLTRIAKPMGVIAVASPATAPGPGIVCNALPILKTRNAAVFTPNPRAHTTAREVVRLMR
                     EALEDADAPADLFQCLEVTGRAAGTALMRAADQVVAIGGPGTVRRAHESGTPALGAGVG
                     NPTVLVDETADLAAAAEAIATGAAYNNGTSCSSESNVLVHRSVADRFRAELVR"
     CDS             complement(10718..15328)
                     /NRPS_PKS="Domain: NRPS-COM_Nterm (0-28). E-value: 8.6e-09.
                     Score: 26.5. Matches aSDomain:
                     nrpspksdomains_kasG_NRPS-COM_Nterm.1"
                     /NRPS_PKS="Domain: Condensation_DCL (7-304). E-value:
                     1.4e-109. Score: 357.7. Matches aSDomain:
                     nrpspksdomains_kasG_Condensation_DCL.1"
                     /NRPS_PKS="Domain: AMP-binding (467-874). E-value:
                     2.4e-104. Score: 341.1. Matches aSDomain:
                     nrpspksdomains_kasG_AMP-binding.1"
                     /NRPS_PKS="Domain: PCP (980-1046). E-value: 7.1e-23. Score:
                     72.6. Matches aSDomain: nrpspksdomains_kasG_PCP.1"
                     /NRPS_PKS="Domain: Epimerization (1058-1372). E-value:
                     1.4e-116. Score: 382.0. Matches aSDomain:
                     nrpspksdomains_kasG_Epimerization.1"
                     /NRPS_PKS="Domain: TIGR01720 (1385-1525). E-value: 2.8e-30.
                     Score: 97.1. Matches aSDomain:
                     nrpspksdomains_kasG_TIGR01720.1"
                     /gene_functions="biosynthetic (rule-based-clusters) NRPS:
                     Condensation"
                     /gene_functions="biosynthetic (rule-based-clusters) NRPS:
                     AMP-binding"
                     /gene_functions="biosynthetic-additional
                     (rule-based-clusters) FAAL_cd05931"
                     /gene_functions="biosynthetic-additional
                     (rule-based-clusters) PP-binding"
                     /gene_functions="biosynthetic-additional (smcogs)
                     SMCOG1127: condensation domain-containing protein"
                     /gene_kind="biosynthetic"
                     /locus_tag="kasG"
                     /sec_met_domain="Condensation (E-value: 5.1e-63, bitscore:
                     202.7, seeds: 42, tool: rule-based-clusters)"
                     /sec_met_domain="FAAL_cd05931 (E-value: 1.6e-29, bitscore:
                     90.6, seeds: 56, tool: rule-based-clusters)"
                     /sec_met_domain="AMP-binding (E-value: 2e-109, bitscore:
                     355.7, seeds: 400, tool: rule-based-clusters)"
                     /sec_met_domain="PP-binding (E-value: 1.2e-16, bitscore:
                     50.9, seeds: 164, tool: rule-based-clusters)"
                     /transl_table=11
                     /translation="MTKRPGIEDVLPLAPLQEGLLFQALFDESAHDVYTMQLILELRGP
                     LDRAVLRRSAGALLHRHPNLRAAFWNEGVRRPVQVIPKAVEPVWEETDLGHLPAGERED
                     ALEAVLREDRARRFDLTEPPLVRFRLIRLADRLHRLVLHSHHILLDGWSVPLLVRELVD
                     LHAHGGDPAALPAPRRYRDHLARLATLDKAPAEAAWRTALAGLPGPTLLYGPDRNRAAR
                     TPDVVPLALDEDTTARLGALARAKGLTLNTVVQGLWGILLGRLTGGRDVVFGASVSGRP
                     ADLPGVEAMIGLFINTVPVRVTLRPDEPLAGLLARLQGEQAALLPHHDLGLADIQRAAG
                     TGELFDTLVVFENAPDVTESLENARTAGGLEVHGIANRDATHYPVTLVPLLLHGRLTVS
                     FEYQPDILDRAAAQALAGRFERLLGAFLADPDRPVGRLDVLADDERAALFTAGRGPAVD
                     VPDATLPELFAAQAAARPDAPALVFQGETLTFAGLDARANRLARRLVAEGVGPEDFVAL
                     AMPRGLDIVTALLAVQKAGAAYVPVDPEYPATRVAHMLTDARPRLLLTVGEPPAGVPDG
                     LPALALDDPAFEAALAALPGDPVTDADRLRPLLPEHPAYVIYTSGSTGAPKGVVTVHRN
                     VVGLVAGHRRQVYGPLAEAAGRRLRVGHGWSFSFDASWQPLVALFDGHTIEILDEDTRR
                     DPALHLAWLEERAVDFIEVSPSFYGQLAADGRDGRPGRLTGLGVGGEAVPDAMWQRLRG
                     LPDTRTYNFYGPTECTVDTVVADTRDSERPVIGRPVANTRAYVLDAYLNPVPPGVDGEL
                     YLSGNGLARGYLRRPGVTAGRFVADPFGPPGTRMYRTGDVVRWTADGQLDFTGRTDDQV
                     KIRGFRVEPGEIESALAAHPDVDRAVVVVREDRPGVKRLYGYAVPAAGAEPAPGELRDF
                     LAATLPGHMVPTGVAVLPGLPLTAHGKLDRAALPVPAAAGGGSRPPGTPREKLLCALIA
                     ELLGVDEVGADDDFFALGGDSIVSIQLTGRARAAGLVISPKDVFTAPSVAALAAAATAV
                     EDAPAGDDDGVGTIPLTPIIHWLTGTGGPIGRYSQGNLLRLPAGLGHDHLLTAVQALLD
                     RHDMLRARFDENTGVLETRPPGSVRAADAVRRVDATGLTAEAARRLLADAYEDALDRLD
                     PAAGVVFLAVRLDTDDPADARLLVLGHHLVVDGVSWRVLLPDLAAACRAAAAGEQPALE
                     PVRTSFRHWARALADHAASGGRRSELPLWTAMAAGAEPLLPDLVRDPRRDTKGTLRHVH
                     RTLPPDRAGRLLTEAPAALGASVNDVLLAALSLALTVWRERAGTDPARRAVLVALEGHG
                     REDQLVPGADLSRTVGWFTTVHPVRLDPGPVDTAAALAGGAALADVVRAVRDRLRTVPD
                     GGIGHGLLRHLDPSSGPVLAGLPQPEVEFNYLGRFATGETADGEFTLAEEAADFSDAAD
                     PAMPAGYALDVNAYALQRADGPELHVRWSWPAALLTEEAVGELADLWFRGLDAVAAYAE
                     GARGAGAQGAEGEVVG"
     aSDomain        complement(10754..11173)
                     /aSDomain="TIGR01720"
                     /aSTool="nrps_pks_domains"
                     /database="nrpspksdomains.hmm"
                     /detection="hmmscan"
                     /domain_id="nrpspksdomains_kasG_TIGR01720.1"
                     /evalue="2.80E-30"
                     /label="kasG_TIGR01720.1"
                     /locus_tag="kasG"
                     /protein_end="1525"
                     /protein_start="1385"
                     /score="97.1"
                     /tool="antismash"
                     /translation="LADVVRAVRDRLRTVPDGGIGHGLLRHLDPSSGPVLAGLPQPEVE
                     FNYLGRFATGETADGEFTLAEEAADFSDAADPAMPAGYALDVNAYALQRADGPELHVRW
                     SWPAALLTEEAVGELADLWFRGLDAVAAYAEGARGA"
     aSModule        complement(10754..15307)
                     /complete
                     /domains="nrpspksdomains_kasG_Condensation_DCL.1"
                     /domains="nrpspksdomains_kasG_AMP-binding.1"
                     /domains="nrpspksdomains_kasG_PCP.1"
                     /domains="nrpspksdomains_kasG_Epimerization.1"
                     /domains="nrpspksdomains_kasG_TIGR01720.1"
                     /locus_tags="kasG"
                     /monomer_pairings="X -> D-X"
                     /tool="antismash"
                     /type="nrps"
     PFAM_domain     complement(10778..12088)
                     /aSDomain="Condensation"
                     /aSTool="clusterhmmer"
                     /database="35.0"
                     /db_xref="PF00668.23"
                     /description="Condensation domain"
                     /detection="hmmscan"
                     /domain_id="clusterhmmer_kasG_0014"
                     /evalue="7.60E-40"
                     /label="kasG"
                     /locus_tag="kasG"
                     /protein_end="1517"
                     /protein_start="1080"
                     /score="137.1"
                     /tool="antismash"
                     /translation="YSQGNLLRLPAGLGHDHLLTAVQALLDRHDMLRARFDENTGVLET
                     RPPGSVRAADAVRRVDATGLTAEAARRLLADAYEDALDRLDPAAGVVFLAVRLDTDDPA
                     DARLLVLGHHLVVDGVSWRVLLPDLAAACRAAAAGEQPALEPVRTSFRHWARALADHAA
                     SGGRRSELPLWTAMAAGAEPLLPDLVRDPRRDTKGTLRHVHRTLPPDRAGRLLTEAPAA
                     LGASVNDVLLAALSLALTVWRERAGTDPARRAVLVALEGHGREDQLVPGADLSRTVGWF
                     TTVHPVRLDPGPVDTAAALAGGAALADVVRAVRDRLRTVPDGGIGHGLLRHLDPSSGPV
                     LAGLPQPEVEFNYLGRFATGETADGEFTLAEEAADFSDAADPAMPAGYALDVNAYALQR
                     ADGPELHVRWSWPAALLTEEAVGELADLWFRGLDAVAA"
     CDS_motif       complement(11090..11152)
                     /aSTool="nrps_pks_domains"
                     /database="abmotifs"
                     /detection="hmmscan"
                     /domain_id="nrpspksmotif_kasG_0013"
                     /evalue="1.20E-08"
                     /label="NRPS-E6"
                     /locus_tag="kasG"
                     /protein_end="1413"
                     /protein_start="1392"
                     /score="27.2"
                     /tool="antismash"
                     /translation="VRDRLRTVPDGGIGHGLLRHL"
     aSDomain        complement(11213..12154)
                     /aSDomain="Epimerization"
                     /aSTool="nrps_pks_domains"
                     /database="nrpspksdomains.hmm"
                     /detection="hmmscan"
                     /domain_id="nrpspksdomains_kasG_Epimerization.1"
                     /evalue="1.40E-116"
                     /label="kasG_Epimerization.1"
                     /locus_tag="kasG"
                     /protein_end="1372"
                     /protein_start="1058"
                     /score="382.0"
                     /specificity="E activity: active"
                     /specificity="Active site motif: HHLVVDG"
                     /tool="antismash"
                     /translation="VGTIPLTPIIHWLTGTGGPIGRYSQGNLLRLPAGLGHDHLLTAVQ
                     ALLDRHDMLRARFDENTGVLETRPPGSVRAADAVRRVDATGLTAEAARRLLADAYEDAL
                     DRLDPAAGVVFLAVRLDTDDPADARLLVLGHHLVVDGVSWRVLLPDLAAACRAAAAGEQ
                     PALEPVRTSFRHWARALADHAASGGRRSELPLWTAMAAGAEPLLPDLVRDPRRDTKGTL
                     RHVHRTLPPDRAGRLLTEAPAALGASVNDVLLAALSLALTVWRERAGTDPARRAVLVAL
                     EGHGREDQLVPGADLSRTVGWFTTVHPVRLDPG"
     CDS_motif       complement(11222..11272)
                     /aSTool="nrps_pks_domains"
                     /database="abmotifs"
                     /detection="hmmscan"
                     /domain_id="nrpspksmotif_kasG_0012"
                     /evalue="5.40E-09"
                     /label="NRPS-E5"
                     /locus_tag="kasG"
                     /protein_end="1369"
                     /protein_start="1352"
                     /score="28.0"
                     /tool="antismash"
                     /translation="DLSRTVGWFTTVHPVRL"
     CDS_motif       complement(11702..11767)
                     /aSTool="nrps_pks_domains"
                     /database="abmotifs"
                     /detection="hmmscan"
                     /domain_id="nrpspksmotif_kasG_0011"
                     /evalue="2.90E-10"
                     /label="NRPS-E2"
                     /locus_tag="kasG"
                     /protein_end="1209"
                     /protein_start="1187"
                     /score="32.4"
                     /tool="antismash"
                     /translation="LLVLGHHLVVDGVSWRVLLPDL"
     CDS_motif       complement(11972..12016)
                     /aSTool="nrps_pks_domains"
                     /database="abmotifs"
                     /detection="hmmscan"
                     /domain_id="nrpspksmotif_kasG_0010"
                     /evalue="6.30E-06"
                     /label="Cy2"
                     /locus_tag="kasG"
                     /protein_end="1119"
                     /protein_start="1104"
                     /score="18.7"
                     /tool="antismash"
                     /translation="LLDRHDMLRARFDEN"
     aSDomain        complement(12191..12388)
                     /aSDomain="PCP"
                     /aSTool="nrps_pks_domains"
                     /database="nrpspksdomains.hmm"
                     /detection="hmmscan"
                     /domain_id="nrpspksdomains_kasG_PCP.1"
                     /evalue="7.10E-23"
                     /label="kasG_PCP.1"
                     /locus_tag="kasG"
                     /protein_end="1046"
                     /protein_start="980"
                     /score="72.6"
                     /tool="antismash"
                     /translation="EKLLCALIAELLGVDEVGADDDFFALGGDSIVSIQLTGRARAAGL
                     VISPKDVFTAPSVAALAAAAT"
     PFAM_domain     complement(12197..12382)
                     /aSDomain="PP-binding"
                     /aSTool="clusterhmmer"
                     /database="35.0"
                     /db_xref="PF00550.28"
                     /description="Phosphopantetheine attachment site"
                     /detection="hmmscan"
                     /domain_id="clusterhmmer_kasG_0013"
                     /evalue="4.10E-13"
                     /label="kasG"
                     /locus_tag="kasG"
                     /protein_end="1044"
                     /protein_start="982"
                     /score="49.6"
                     /tool="antismash"
                     /translation="LLCALIAELLGVDEVGADDDFFALGGDSIVSIQLTGRARAAGLVI
                     SPKDVFTAPSVAALAAA"
     PFAM_domain     complement(12458..12685)
                     /aSDomain="AMP-binding_C"
                     /aSTool="clusterhmmer"
                     /database="35.0"
                     /db_xref="PF13193.9"
                     /description="AMP-binding enzyme C-terminal domain"
                     /detection="hmmscan"
                     /domain_id="clusterhmmer_kasG_0012"
                     /evalue="1.20E-13"
                     /label="kasG"
                     /locus_tag="kasG"
                     /protein_end="957"
                     /protein_start="881"
                     /score="51.9"
                     /tool="antismash"
                     /translation="EIESALAAHPDVDRAVVVVREDRPGVKRLYGYAVPAAGAEPAPGE
                     LRDFLAATLPGHMVPTGVAVLPGLPLTAHGK"
     CDS_motif       complement(12677..12742)
                     /aSTool="nrps_pks_domains"
                     /database="abmotifs"
                     /detection="hmmscan"
                     /domain_id="nrpspksmotif_kasG_0009"
                     /evalue="3.50E-12"
                     /label="NRPS-A_a8"
                     /locus_tag="kasG"
                     /protein_end="884"
                     /protein_start="862"
                     /score="38.2"
                     /tool="antismash"
                     /translation="FTGRTDDQVKIRGFRVEPGEIE"
     aSDomain        complement(12707..13927)
                     /aSDomain="AMP-binding"
                     /aSTool="nrps_pks_domains"
                     /database="nrpspksdomains.hmm"
                     /detection="hmmscan"
                     /domain_id="nrpspksdomains_kasG_AMP-binding.1"
                     /evalue="2.40E-104"
                     /label="kasG_AMP-binding.1"
                     /locus_tag="kasG"
                     /protein_end="874"
                     /protein_start="467"
                     /score="341.1"
                     /specificity="substrate consensus: X"
                     /tool="antismash"
                     /translation="FAAQAAARPDAPALVFQGETLTFAGLDARANRLARRLVAEGVGPE
                     DFVALAMPRGLDIVTALLAVQKAGAAYVPVDPEYPATRVAHMLTDARPRLLLTVGEPPA
                     GVPDGLPALALDDPAFEAALAALPGDPVTDADRLRPLLPEHPAYVIYTSGSTGAPKGVV
                     TVHRNVVGLVAGHRRQVYGPLAEAAGRRLRVGHGWSFSFDASWQPLVALFDGHTIEILD
                     EDTRRDPALHLAWLEERAVDFIEVSPSFYGQLAADGRDGRPGRLTGLGVGGEAVPDAMW
                     QRLRGLPDTRTYNFYGPTECTVDTVVADTRDSERPVIGRPVANTRAYVLDAYLNPVPPG
                     VDGELYLSGNGLARGYLRRPGVTAGRFVADPFGPPGTRMYRTGDVVRWTADGQLDFTGR
                     TDDQVKIR"
     PFAM_domain     complement(12707..13927)
                     /aSDomain="AMP-binding"
                     /aSTool="clusterhmmer"
                     /database="35.0"
                     /db_xref="PF00501.31"
                     /description="AMP-binding enzyme"
                     /detection="hmmscan"
                     /domain_id="clusterhmmer_kasG_0011"
                     /evalue="4.20E-93"
                     /label="kasG"
                     /locus_tag="kasG"
                     /protein_end="874"
                     /protein_start="467"
                     /score="312.4"
                     /tool="antismash"
                     /translation="FAAQAAARPDAPALVFQGETLTFAGLDARANRLARRLVAEGVGPE
                     DFVALAMPRGLDIVTALLAVQKAGAAYVPVDPEYPATRVAHMLTDARPRLLLTVGEPPA
                     GVPDGLPALALDDPAFEAALAALPGDPVTDADRLRPLLPEHPAYVIYTSGSTGAPKGVV
                     TVHRNVVGLVAGHRRQVYGPLAEAAGRRLRVGHGWSFSFDASWQPLVALFDGHTIEILD
                     EDTRRDPALHLAWLEERAVDFIEVSPSFYGQLAADGRDGRPGRLTGLGVGGEAVPDAMW
                     QRLRGLPDTRTYNFYGPTECTVDTVVADTRDSERPVIGRPVANTRAYVLDAYLNPVPPG
                     VDGELYLSGNGLARGYLRRPGVTAGRFVADPFGPPGTRMYRTGDVVRWTADGQLDFTGR
                     TDDQVKIR"
     CDS_motif       complement(12827..12916)
                     /aSTool="nrps_pks_domains"
                     /database="abmotifs"
                     /detection="hmmscan"
                     /domain_id="nrpspksmotif_kasG_0008"
                     /evalue="4.80E-13"
                     /label="NRPS-A_a6"
                     /locus_tag="kasG"
                     /protein_end="834"
                     /protein_start="804"
                     /score="41.3"
                     /tool="antismash"
                     /translation="PPGVDGELYLSGNGLARGYLRRPGVTAGRF"
     CDS_motif       complement(13430..13489)
                     /aSTool="nrps_pks_domains"
                     /database="abmotifs"
                     /detection="hmmscan"
                     /domain_id="nrpspksmotif_kasG_0007"
                     /evalue="1.10E-08"
                     /label="NRPS-A_a3"
                     /locus_tag="kasG"
                     /protein_end="633"
                     /protein_start="613"
                     /score="27.1"
                     /tool="antismash"
                     /translation="AYVIYTSGSTGAPKGVVTVH"
     CDS_motif       complement(13700..13741)
                     /aSTool="nrps_pks_domains"
                     /database="abmotifs"
                     /detection="hmmscan"
                     /domain_id="nrpspksmotif_kasG_0006"
                     /evalue="5.10E-05"
                     /label="NRPS-A_a2"
                     /locus_tag="kasG"
                     /protein_end="543"
                     /protein_start="529"
                     /score="16.5"
                     /tool="antismash"
                     /translation="LAVQKAGAAYVPVD"
     PFAM_domain     complement(13985..15307)
                     /aSDomain="Condensation"
                     /aSTool="clusterhmmer"
                     /database="35.0"
                     /db_xref="PF00668.23"
                     /description="Condensation domain"
                     /detection="hmmscan"
                     /domain_id="clusterhmmer_kasG_0010"
                     /evalue="1.50E-80"
                     /label="kasG"
                     /locus_tag="kasG"
                     /protein_end="448"
                     /protein_start="7"
                     /score="271.3"
                     /tool="antismash"
                     /translation="EDVLPLAPLQEGLLFQALFDESAHDVYTMQLILELRGPLDRAVLR
                     RSAGALLHRHPNLRAAFWNEGVRRPVQVIPKAVEPVWEETDLGHLPAGEREDALEAVLR
                     EDRARRFDLTEPPLVRFRLIRLADRLHRLVLHSHHILLDGWSVPLLVRELVDLHAHGGD
                     PAALPAPRRYRDHLARLATLDKAPAEAAWRTALAGLPGPTLLYGPDRNRAARTPDVVPL
                     ALDEDTTARLGALARAKGLTLNTVVQGLWGILLGRLTGGRDVVFGASVSGRPADLPGVE
                     AMIGLFINTVPVRVTLRPDEPLAGLLARLQGEQAALLPHHDLGLADIQRAAGTGELFDT
                     LVVFENAPDVTESLENARTAGGLEVHGIANRDATHYPVTLVPLLLHGRLTVSFEYQPDI
                     LDRAAAQALAGRFERLLGAFLADPDRPVGRLDVLADDERAAL"
     CDS_motif       complement(14264..14377)
                     /aSTool="nrps_pks_domains"
                     /database="abmotifs"
                     /detection="hmmscan"
                     /domain_id="nrpspksmotif_kasG_0005"
                     /evalue="1.30E-17"
                     /label="C67_DCL_14fromHMM"
                     /locus_tag="kasG"
                     /protein_end="355"
                     /protein_start="317"
                     /score="56.1"
                     /tool="antismash"
                     /translation="QGEQAALLPHHDLGLADIQRAAGTGELFDTLVVFENAP"
     aSDomain        complement(14417..15307)
                     /aSDomain="Condensation"
                     /aSTool="nrps_pks_domains"
                     /database="nrpspksdomains.hmm"
                     /detection="hmmscan"
                     /domain_id="nrpspksdomains_kasG_Condensation_DCL.1"
                     /domain_subtypes="Condensation_DCL"
                     /evalue="1.40E-109"
                     /label="kasG_Condensation_DCL.1"
                     /locus_tag="kasG"
                     /protein_end="304"
                     /protein_start="7"
                     /score="357.7"
                     /specificity="C activity: active"
                     /specificity="Active site motif: HHILLDG"
                     /tool="antismash"
                     /translation="EDVLPLAPLQEGLLFQALFDESAHDVYTMQLILELRGPLDRAVLR
                     RSAGALLHRHPNLRAAFWNEGVRRPVQVIPKAVEPVWEETDLGHLPAGEREDALEAVLR
                     EDRARRFDLTEPPLVRFRLIRLADRLHRLVLHSHHILLDGWSVPLLVRELVDLHAHGGD
                     PAALPAPRRYRDHLARLATLDKAPAEAAWRTALAGLPGPTLLYGPDRNRAARTPDVVPL
                     ALDEDTTARLGALARAKGLTLNTVVQGLWGILLGRLTGGRDVVFGASVSGRPADLPGVE
                     AMIGLFINTVPVRVTL"
     CDS_motif       complement(14426..14521)
                     /aSTool="nrps_pks_domains"
                     /database="abmotifs"
                     /detection="hmmscan"
                     /domain_id="nrpspksmotif_kasG_0004"
                     /evalue="3.00E-20"
                     /label="C5_DCL_263-294"
                     /locus_tag="kasG"
                     /protein_end="301"
                     /protein_start="269"
                     /score="64.6"
                     /tool="antismash"
                     /translation="DVVFGASVSGRPADLPGVEAMIGLFINTVPVR"
     CDS_motif       complement(14837..14896)
                     /aSTool="nrps_pks_domains"
                     /database="abmotifs"
                     /detection="hmmscan"
                     /domain_id="nrpspksmotif_kasG_0003"
                     /evalue="3.40E-10"
                     /label="C3_DCL_135-156"
                     /locus_tag="kasG"
                     /protein_end="164"
                     /protein_start="144"
                     /score="32.4"
                     /tool="antismash"
                     /translation="HHILLDGWSVPLLVRELVDL"
     CDS_motif       complement(15122..15235)
                     /aSTool="nrps_pks_domains"
                     /database="abmotifs"
                     /detection="hmmscan"
                     /domain_id="nrpspksmotif_kasG_0002"
                     /evalue="1.00E-15"
                     /label="C2_DCL_024-062"
                     /locus_tag="kasG"
                     /protein_end="69"
                     /protein_start="31"
                     /score="50.0"
                     /tool="antismash"
                     /translation="DVYTMQLILELRGPLDRAVLRRSAGALLHRHPNLRAAF"
     aSDomain        complement(15245..15328)
                     /aSDomain="NRPS-COM_Nterm"
                     /aSTool="nrps_pks_domains"
                     /database="nrpspksdomains.hmm"
                     /detection="hmmscan"
                     /domain_id="nrpspksdomains_kasG_NRPS-COM_Nterm.1"
                     /evalue="8.60E-09"
                     /label="kasG_NRPS-COM_Nterm.1"
                     /locus_tag="kasG"
                     /protein_end="28"
                     /protein_start="0"
                     /score="26.5"
                     /tool="antismash"
                     /translation="MTKRPGIEDVLPLAPLQEGLLFQALFDE"
     CDS_motif       complement(15260..15295)
                     /aSTool="nrps_pks_domains"
                     /database="abmotifs"
                     /detection="hmmscan"
                     /domain_id="nrpspksmotif_kasG_0001"
                     /evalue="1.10E-03"
                     /label="C1_dual_004-017"
                     /locus_tag="kasG"
                     /protein_end="23"
                     /protein_start="11"
                     /score="12.0"
                     /tool="antismash"
                     /translation="PLAPLQEGLLFQ"
     CDS             complement(15396..19025)
                     /NRPS_PKS="Domain: Heterocyclization (136-436). E-value:
                     1e-98. Score: 322.4. Matches aSDomain:
                     nrpspksdomains_kasH_Heterocyclization.1"
                     /NRPS_PKS="Domain: AMP-binding (597-998). E-value:
                     5.6e-107. Score: 349.8. Matches aSDomain:
                     nrpspksdomains_kasH_AMP-binding.1"
                     /NRPS_PKS="Domain: PCP (1110-1179). E-value: 9.2e-24.
                     Score: 75.4. Matches aSDomain: nrpspksdomains_kasH_PCP.1"
                     /gene_functions="biosynthetic (rule-based-clusters) NRPS:
                     Condensation"
                     /gene_functions="biosynthetic (rule-based-clusters) NRPS:
                     AMP-binding"
                     /gene_functions="biosynthetic-additional
                     (rule-based-clusters) FAAL_cd05931"
                     /gene_functions="biosynthetic-additional
                     (rule-based-clusters) PP-binding"
                     /gene_functions="biosynthetic-additional (smcogs)
                     SMCOG1002: AMP-dependent synthetase and ligase"
                     /gene_kind="biosynthetic"
                     /locus_tag="kasH"
                     /sec_met_domain="Condensation (E-value: 2.7e-47, bitscore:
                     151.1, seeds: 42, tool: rule-based-clusters)"
                     /sec_met_domain="FAAL_cd05931 (E-value: 6e-39, bitscore:
                     121.9, seeds: 56, tool: rule-based-clusters)"
                     /sec_met_domain="AMP-binding (E-value: 1.4e-118, bitscore:
                     385.8, seeds: 400, tool: rule-based-clusters)"
                     /sec_met_domain="PP-binding (E-value: 1.6e-16, bitscore:
                     50.6, seeds: 164, tool: rule-based-clusters)"
                     /transl_table=11
                     /translation="MAGKWPETAPSGIPRTSLTPRPGRARRAARPGRAPRSGQSHPAAG
                     SARAPAPRAPAPRPERRVPRTEYRVPRTEYQRKGDSQVAHDLPRPAAPAPVEPASATPG
                     VSATPGTPATPGTPATPGTPATPGAPAPDPGARHEPFPLTDTQQAYLLGRTDVFELGNV
                     STHAYYEFEGDLDIPRFTTAWERVVARHGVLRLAIDAERGEQRIRAEVPPPPIETVDLR
                     GADEETVRGRLAAIRDAMSHRVLPADGPFLFGVVLSRLADDRVRVHVDFDALILDFLSW
                     KLLLADLSAYYAEPDAELPPLQTTFRDYVLAEAATRESDEYRASRAYWTERLPELPPSP
                     RLPLVRDPAELTRHTFTGRRHRMDAARWKRLKTRAAHAGLTPSGLAIAAFAEVLAHWSE
                     SARFTLNIPRMNRLPLLPQADRVLGEFASFSLLEVDHRTPGTFAERAARVQEQGWCDLA
                     HQHVTGVELLRELVRHQGGFRQALMPVVLTSTIGLRGGDRPLLGGLLEELYTISQTPQV
                     YLDVQIDEHDGDLFVNWDAVDELFPAGLMDAMFAAFRDLLDRLEADETAWDEPLPVRPD
                     GIRQGVAGPDRPVPDLLVQDLFARCAAEDPEHTAVIAPDATLTYGELAGRARRVAHWLR
                     REGAEPGRPVAVVMDRGWEQFAAAYGALFAGTPYVPLDPRQPAARLHGILRRTGARHLL
                     TRSAEPAARELPADLGIRVLPVDTGLDGLPADPLPPAQGPDDLAYLLFTSGSTGEPKGA
                     MIRHRGMVNALLATLDAYEVGPDDRALAVTALHHDMSTFDLFGVLGAGGSVVVPEPGRD
                     RDPAHWAELVAAHGVTLWNSVPAAMEMLLEDARTAARPPASLRLVLLGGDWIPPHVPER
                     LLRSVPGIRVTGVGGPTETTLWNIWHPVAEADTALPTIPYGRPIANTRYHLLNDGMRDV
                     PDGVTGEMYCAGPGVAAGYWEDAERTAAAFVSHPVTGDRLYRTGDLGRFRPDGTIEFAG
                     RADSQVKIRGRRVELGEIEAALRSHPAVAAAVAVAVPRPDGPGYRGLAAHATVRSGHPT
                     PAADEVLALLRERLPEHMVPGSLRFADRFPLTANGKVDRRALTAVEEEKPAEDKPAVMA
                     TALERVLAGIWQEVIHAPAVGPDDDFFALGGDSLLATRIVGRIRESLDTPELTVRAVFA
                     APTVAGLAAELRAAEDDPARLEEAAEICLEIEGLTPDEIASQL"
     aSDomain        complement(15489..15695)
                     /aSDomain="PCP"
                     /aSTool="nrps_pks_domains"
                     /database="nrpspksdomains.hmm"
                     /detection="hmmscan"
                     /domain_id="nrpspksdomains_kasH_PCP.1"
                     /evalue="9.20E-24"
                     /label="kasH_PCP.1"
                     /locus_tag="kasH"
                     /protein_end="1179"
                     /protein_start="1110"
                     /score="75.4"
                     /tool="antismash"
                     /translation="ERVLAGIWQEVIHAPAVGPDDDFFALGGDSLLATRIVGRIRESLD
                     TPELTVRAVFAAPTVAGLAAELRA"
     aSModule        complement(15489..18617)
                     /complete
                     /domains="nrpspksdomains_kasH_Heterocyclization.1"
                     /domains="nrpspksdomains_kasH_AMP-binding.1"
                     /domains="nrpspksdomains_kasH_PCP.1"
                     /locus_tags="kasH"
                     /monomer_pairings="Cys -> Cys"
                     /tool="antismash"
                     /type="nrps"
     PFAM_domain     complement(15498..15689)
                     /aSDomain="PP-binding"
                     /aSTool="clusterhmmer"
                     /database="35.0"
                     /db_xref="PF00550.28"
                     /description="Phosphopantetheine attachment site"
                     /detection="hmmscan"
                     /domain_id="clusterhmmer_kasH_0018"
                     /evalue="6.00E-13"
                     /label="kasH"
                     /locus_tag="kasH"
                     /protein_end="1176"
                     /protein_start="1112"
                     /score="49.0"
                     /tool="antismash"
                     /translation="VLAGIWQEVIHAPAVGPDDDFFALGGDSLLATRIVGRIRESLDTP
                     ELTVRAVFAAPTVAGLAAE"
     CDS_motif       complement(15681..15716)
                     /aSTool="nrps_pks_domains"
                     /database="abmotifs"
                     /detection="hmmscan"
                     /domain_id="nrpspksmotif_kasH_0010"
                     /evalue="4.40E+01"
                     /label="Cy4"
                     /locus_tag="kasH"
                     /protein_end="1115"
                     /protein_start="1103"
                     /score="-2.3"
                     /tool="antismash"
                     /translation="AVMATALERVLA"
     PFAM_domain     complement(15774..16010)
                     /aSDomain="AMP-binding_C"
                     /aSTool="clusterhmmer"
                     /database="35.0"
                     /db_xref="PF13193.9"
                     /description="AMP-binding enzyme C-terminal domain"
                     /detection="hmmscan"
                     /domain_id="clusterhmmer_kasH_0017"
                     /evalue="1.00E-12"
                     /label="kasH"
                     /locus_tag="kasH"
                     /protein_end="1084"
                     /protein_start="1005"
                     /score="48.9"
                     /tool="antismash"
                     /translation="EIEAALRSHPAVAAAVAVAVPRPDGPGYRGLAAHATVRSGHPTPA
                     ADEVLALLRERLPEHMVPGSLRFADRFPLTANGK"
     CDS_motif       complement(16002..16067)
                     /aSTool="nrps_pks_domains"
                     /database="abmotifs"
                     /detection="hmmscan"
                     /domain_id="nrpspksmotif_kasH_0009"
                     /evalue="1.70E-11"
                     /label="NRPS-A_a8"
                     /locus_tag="kasH"
                     /protein_end="1008"
                     /protein_start="986"
                     /score="36.1"
                     /tool="antismash"
                     /translation="FAGRADSQVKIRGRRVELGEIE"
     aSDomain        complement(16032..17234)
                     /aSDomain="AMP-binding"
                     /aSTool="nrps_pks_domains"
                     /database="nrpspksdomains.hmm"
                     /detection="hmmscan"
                     /domain_id="nrpspksdomains_kasH_AMP-binding.1"
                     /evalue="5.60E-107"
                     /label="kasH_AMP-binding.1"
                     /locus_tag="kasH"
                     /protein_end="998"
                     /protein_start="597"
                     /score="349.8"
                     /specificity="substrate consensus: Cys"
                     /tool="antismash"
                     /translation="FARCAAEDPEHTAVIAPDATLTYGELAGRARRVAHWLRREGAEPG
                     RPVAVVMDRGWEQFAAAYGALFAGTPYVPLDPRQPAARLHGILRRTGARHLLTRSAEPA
                     ARELPADLGIRVLPVDTGLDGLPADPLPPAQGPDDLAYLLFTSGSTGEPKGAMIRHRGM
                     VNALLATLDAYEVGPDDRALAVTALHHDMSTFDLFGVLGAGGSVVVPEPGRDRDPAHWA
                     ELVAAHGVTLWNSVPAAMEMLLEDARTAARPPASLRLVLLGGDWIPPHVPERLLRSVPG
                     IRVTGVGGPTETTLWNIWHPVAEADTALPTIPYGRPIANTRYHLLNDGMRDVPDGVTGE
                     MYCAGPGVAAGYWEDAERTAAAFVSHPVTGDRLYRTGDLGRFRPDGTIEFAGRADSQVK
                     IR"
     PFAM_domain     complement(16032..17234)
                     /aSDomain="AMP-binding"
                     /aSTool="clusterhmmer"
                     /database="35.0"
                     /db_xref="PF00501.31"
                     /description="AMP-binding enzyme"
                     /detection="hmmscan"
                     /domain_id="clusterhmmer_kasH_0016"
                     /evalue="9.20E-99"
                     /label="kasH"
                     /locus_tag="kasH"
                     /protein_end="998"
                     /protein_start="597"
                     /score="331.0"
                     /tool="antismash"
                     /translation="FARCAAEDPEHTAVIAPDATLTYGELAGRARRVAHWLRREGAEPG
                     RPVAVVMDRGWEQFAAAYGALFAGTPYVPLDPRQPAARLHGILRRTGARHLLTRSAEPA
                     ARELPADLGIRVLPVDTGLDGLPADPLPPAQGPDDLAYLLFTSGSTGEPKGAMIRHRGM
                     VNALLATLDAYEVGPDDRALAVTALHHDMSTFDLFGVLGAGGSVVVPEPGRDRDPAHWA
                     ELVAAHGVTLWNSVPAAMEMLLEDARTAARPPASLRLVLLGGDWIPPHVPERLLRSVPG
                     IRVTGVGGPTETTLWNIWHPVAEADTALPTIPYGRPIANTRYHLLNDGMRDVPDGVTGE
                     MYCAGPGVAAGYWEDAERTAAAFVSHPVTGDRLYRTGDLGRFRPDGTIEFAGRADSQVK
                     IR"
     CDS_motif       complement(16146..16235)
                     /aSTool="nrps_pks_domains"
                     /database="abmotifs"
                     /detection="hmmscan"
                     /domain_id="nrpspksmotif_kasH_0008"
                     /evalue="1.10E-12"
                     /label="NRPS-A_a6"
                     /locus_tag="kasH"
                     /protein_end="960"
                     /protein_start="930"
                     /score="40.1"
                     /tool="antismash"
                     /translation="PDGVTGEMYCAGPGVAAGYWEDAERTAAAF"
     CDS_motif       complement(16755..16814)
                     /aSTool="nrps_pks_domains"
                     /database="abmotifs"
                     /detection="hmmscan"
                     /domain_id="nrpspksmotif_kasH_0007"
                     /evalue="4.00E-09"
                     /label="NRPS-A_a3"
                     /locus_tag="kasH"
                     /protein_end="757"
                     /protein_start="737"
                     /score="28.5"
                     /tool="antismash"
                     /translation="AYLLFTSGSTGEPKGAMIRH"
     PFAM_domain     complement(17349..18533)
                     /aSDomain="Condensation"
                     /aSTool="clusterhmmer"
                     /database="35.0"
                     /db_xref="PF00668.23"
                     /description="Condensation domain"
                     /detection="hmmscan"
                     /domain_id="clusterhmmer_kasH_0015"
                     /evalue="1.80E-29"
                     /label="kasH"
                     /locus_tag="kasH"
                     /protein_end="559"
                     /protein_start="164"
                     /score="102.9"
                     /tool="antismash"
                     /translation="THAYYEFEGDLDIPRFTTAWERVVARHGVLRLAIDAERGEQRIRA
                     EVPPPPIETVDLRGADEETVRGRLAAIRDAMSHRVLPADGPFLFGVVLSRLADDRVRVH
                     VDFDALILDFLSWKLLLADLSAYYAEPDAELPPLQTTFRDYVLAEAATRESDEYRASRA
                     YWTERLPELPPSPRLPLVRDPAELTRHTFTGRRHRMDAARWKRLKTRAAHAGLTPSGLA
                     IAAFAEVLAHWSESARFTLNIPRMNRLPLLPQADRVLGEFASFSLLEVDHRTPGTFAER
                     AARVQEQGWCDLAHQHVTGVELLRELVRHQGGFRQALMPVVLTSTIGLRGGDRPLLGGL
                     LEELYTISQTPQVYLDVQIDEHDGDLFVNWDAVDELFPAGLMDAMFAAFRDLLDR"
     CDS_motif       complement(17445..17495)
                     /aSTool="nrps_pks_domains"
                     /database="abmotifs"
                     /detection="hmmscan"
                     /domain_id="nrpspksmotif_kasH_0006"
                     /evalue="1.10E-05"
                     /label="Cy7"
                     /locus_tag="kasH"
                     /protein_end="527"
                     /protein_start="510"
                     /score="18.3"
                     /tool="antismash"
                     /translation="ISQTPQVYLDVQIDEHD"
     CDS_motif       complement(17613..17660)
                     /aSTool="nrps_pks_domains"
                     /database="abmotifs"
                     /detection="hmmscan"
                     /domain_id="nrpspksmotif_kasH_0005"
                     /evalue="1.60E-05"
                     /label="afterCy5"
                     /locus_tag="kasH"
                     /protein_end="471"
                     /protein_start="455"
                     /score="17.5"
                     /tool="antismash"
                     /translation="DLAHQHVTGVELLREL"
     aSDomain        complement(17718..18617)
                     /aSDomain="Heterocyclization"
                     /aSTool="nrps_pks_domains"
                     /database="nrpspksdomains.hmm"
                     /detection="hmmscan"
                     /domain_id="nrpspksdomains_kasH_Heterocyclization.1"
                     /evalue="1.00E-98"
                     /label="kasH_Heterocyclization.1"
                     /locus_tag="kasH"
                     /protein_end="436"
                     /protein_start="136"
                     /score="322.4"
                     /specificity="C activity: active"
                     /specificity="Active site motif: DALILDF"
                     /tool="antismash"
                     /translation="RHEPFPLTDTQQAYLLGRTDVFELGNVSTHAYYEFEGDLDIPRFT
                     TAWERVVARHGVLRLAIDAERGEQRIRAEVPPPPIETVDLRGADEETVRGRLAAIRDAM
                     SHRVLPADGPFLFGVVLSRLADDRVRVHVDFDALILDFLSWKLLLADLSAYYAEPDAEL
                     PPLQTTFRDYVLAEAATRESDEYRASRAYWTERLPELPPSPRLPLVRDPAELTRHTFTG
                     RRHRMDAARWKRLKTRAAHAGLTPSGLAIAAFAEVLAHWSESARFTLNIPRMNRLPLLP
                     QADRVLGEFASFSLLEVDH"
     CDS_motif       complement(17721..17777)
                     /aSTool="nrps_pks_domains"
                     /database="abmotifs"
                     /detection="hmmscan"
                     /domain_id="nrpspksmotif_kasH_0004"
                     /evalue="1.80E-05"
                     /label="Cy5"
                     /locus_tag="kasH"
                     /protein_end="435"
                     /protein_start="416"
                     /score="17.1"
                     /tool="antismash"
                     /translation="PQADRVLGEFASFSLLEVD"
     CDS_motif       complement(17832..17891)
                     /aSTool="nrps_pks_domains"
                     /database="abmotifs"
                     /detection="hmmscan"
                     /domain_id="nrpspksmotif_kasH_0003"
                     /evalue="4.70E-09"
                     /label="Cy4"
                     /locus_tag="kasH"
                     /protein_end="398"
                     /protein_start="378"
                     /score="28.9"
                     /tool="antismash"
                     /translation="GLTPSGLAIAAFAEVLAHWS"
     CDS_motif       complement(18186..18230)
                     /aSTool="nrps_pks_domains"
                     /database="abmotifs"
                     /detection="hmmscan"
                     /domain_id="nrpspksmotif_kasH_0002"
                     /evalue="7.70E-04"
                     /label="Cy3"
                     /locus_tag="kasH"
                     /protein_end="280"
                     /protein_start="265"
                     /score="12.8"
                     /tool="antismash"
                     /translation="RVHVDFDALILDFLS"
     CDS_motif       complement(18441..18527)
                     /aSTool="nrps_pks_domains"
                     /database="abmotifs"
                     /detection="hmmscan"
                     /domain_id="nrpspksmotif_kasH_0001"
                     /evalue="2.20E-10"
                     /label="C2_DCL_024-062"
                     /locus_tag="kasH"
                     /protein_end="195"
                     /protein_start="166"
                     /score="32.8"
                     /tool="antismash"
                     /translation="AYYEFEGDLDIPRFTTAWERVVARHGVLR"
     misc_feature    complement(19117..19137)
                     /note="TFBS match to MntR, Manganese transport regulator,
                     confidence: weak, score: 20.42"
                     /tool="antismash"
     misc_feature    19145..19159
                     /note="TFBS match to CodY, Regulator of stationary phase
                     and virulence in Gram-positive bacteria, confidence: weak,
                     score: 14.62"
                     /tool="antismash"
     CDS             complement(19205..19447)
                     /NRPS_PKS="Domain: PP-binding (9-74). E-value: 1.4e-14.
                     Score: 46.4. Matches aSDomain:
                     nrpspksdomains_kasI_PP-binding.1"
                     /gene_functions="biosynthetic-additional
                     (rule-based-clusters) PP-binding"
                     /gene_kind="biosynthetic-additional"
                     /locus_tag="kasI"
                     /sec_met_domain="PP-binding (E-value: 3.2e-15, bitscore:
                     46.4, seeds: 164, tool: rule-based-clusters)"
                     /transl_table=11
                     /translation="MTDPAPLPIDEIRADVAEILDLPVDEVGLDDNLLAEGLDSIRMMT
                     LSARWRSRGFDVPYVELAKRPTVREWSELFAGAVG"
     aSDomain        complement(19226..19420)
                     /aSDomain="PP-binding"
                     /aSTool="nrps_pks_domains"
                     /database="nrpspksdomains.hmm"
                     /detection="hmmscan"
                     /domain_id="nrpspksdomains_kasI_PP-binding.1"
                     /evalue="1.40E-14"
                     /label="kasI_PP-binding.1"
                     /locus_tag="kasI"
                     /protein_end="74"
                     /protein_start="9"
                     /score="46.4"
                     /tool="antismash"
                     /translation="DEIRADVAEILDLPVDEVGLDDNLLAEGLDSIRMMTLSARWRSRG
                     FDVPYVELAKRPTVREWSEL"
     PFAM_domain     complement(19226..19420)
                     /aSDomain="PP-binding"
                     /aSTool="clusterhmmer"
                     /database="35.0"
                     /db_xref="PF00550.28"
                     /description="Phosphopantetheine attachment site"
                     /detection="hmmscan"
                     /domain_id="clusterhmmer_kasI_0019"
                     /evalue="4.60E-11"
                     /label="kasI"
                     /locus_tag="kasI"
                     /protein_end="74"
                     /protein_start="9"
                     /score="43.0"
                     /tool="antismash"
                     /translation="DEIRADVAEILDLPVDEVGLDDNLLAEGLDSIRMMTLSARWRSRG
                     FDVPYVELAKRPTVREWSEL"
     misc_feature    19772..19792
                     /note="TFBS match to MntR, Manganese transport regulator,
                     confidence: weak, score: 19.72"
                     /tool="antismash"
     misc_feature    19832..19847
                     /note="TFBS match to CopR, Copper-responsive regulator,
                     confidence: weak, score: 17.85"
                     /tool="antismash"
     misc_feature    19927..19940
                     /note="TFBS match to BldD, Development and antibiotic
                     global regulator, confidence: medium, score: 20.11"
                     /tool="antismash"
     CDS             complement(19980..21452)
                     /gene_functions="transport (smcogs) SMCOG1005: Drug
                     resistance transporter, EmrB/QacA"
                     /gene_kind="transport"
                     /locus_tag="kasJ"
                     /transl_table=11
                     /translation="MRDEVPAEAGEGIRYGWVLAVVVAVQFMVTLDASVVNVALAAMRE
                     DLGFTESGLLWVVNAYTLVFGGCLLLGGRIADLYGRRLVLWWGLGLFGLASLAGGIAQT
                     PGQLVAARAVQGLGAAVLAPAALTIVTTCFPEGPARGRALGWWSAAGSAGGAAGVLIGG
                     VLTEYLDWRWVLLINVPVVVLAAVAGRMVPDGRPERRSRLDVGGALLATTGLAALVYGV
                     GRTGDHPLSSPVTLSLLGAAVVLLGGFVWYESRAARNPLVRLGLFTNRTVSGANVTMLL
                     LAAGQFASFYFVSLYLQRVLDYSPAVAGLAFIPFCLGFVTSAMLIGRVYAKTGPRLPAA
                     VGALVGALGLFWFSRISADGGFFTDVLGPSLVTSLGIGACVVPLAHAATTGVPPADAGM
                     ASGILNSAQQVGGSLGLAVTVSVATSRTTTLTDRGDAPLVALNDGYGLALLAGAGLLAV
                     AALLTAVLPGRTRPAAGTEPGPEMESAPTSVS"
     PFAM_domain     complement(20208..21383)
                     /aSDomain="MFS_1"
                     /aSTool="clusterhmmer"
                     /database="35.0"
                     /db_xref="PF07690.19"
                     /description="Major Facilitator Superfamily"
                     /detection="hmmscan"
                     /domain_id="clusterhmmer_kasJ_0020"
                     /evalue="1.80E-47"
                     /label="kasJ"
                     /locus_tag="kasJ"
                     /protein_end="415"
                     /protein_start="23"
                     /score="162.1"
                     /tool="antismash"
                     /translation="AVQFMVTLDASVVNVALAAMREDLGFTESGLLWVVNAYTLVFGGC
                     LLLGGRIADLYGRRLVLWWGLGLFGLASLAGGIAQTPGQLVAARAVQGLGAAVLAPAAL
                     TIVTTCFPEGPARGRALGWWSAAGSAGGAAGVLIGGVLTEYLDWRWVLLINVPVVVLAA
                     VAGRMVPDGRPERRSRLDVGGALLATTGLAALVYGVGRTGDHPLSSPVTLSLLGAAVVL
                     LGGFVWYESRAARNPLVRLGLFTNRTVSGANVTMLLLAAGQFASFYFVSLYLQRVLDYS
                     PAVAGLAFIPFCLGFVTSAMLIGRVYAKTGPRLPAAVGALVGALGLFWFSRISADGGFF
                     TDVLGPSLVTSLGIGACVVPLAHAATTGVPPADAGMASGILNSAQQVGGSLG"
     CDS             complement(21536..22459)
                     /gene_functions="other (smcogs) SMCOG1200: vibriobactin
                     utilization protein ViuB"
                     /gene_kind="other"
                     /locus_tag="kasK"
                     /transl_table=11
                     /translation="MRRAEGSMRKRLPRARIETYLAPLLRATALTPRMLRLRVGGETLR
                     GFTAGRTADERVKLFFPAPGERAPALPEIGPTGMRYPEGAAVPHARTYTVRSFDPDTLE
                     LDIDFVIHGDGRAVDWARRARPGDMLGIAGPTGGWTPAPEADVHLIAGDETALPAMATM
                     LERIPAGSRALVIAEVADEDDEQYLEAPPGTEVRWVRRDPAGWRSPTPLERAVRELDWP
                     EGVVHAWVAGEASAVRAVRRHLLGERGLERGALDASGYWRHGMTVEQWVATEGDDVNAD
                     EASNTDEASNAGEAVSTNEAVDAATR"
     PFAM_domain     complement(21668..22027)
                     /aSDomain="SIP"
                     /aSTool="clusterhmmer"
                     /database="35.0"
                     /db_xref="PF04954.16"
                     /description="Siderophore-interacting protein"
                     /detection="hmmscan"
                     /domain_id="clusterhmmer_kasK_0022"
                     /evalue="3.50E-38"
                     /label="kasK"
                     /locus_tag="kasK"
                     /protein_end="264"
                     /protein_start="144"
                     /score="130.9"
                     /tool="antismash"
                     /translation="ADVHLIAGDETALPAMATMLERIPAGSRALVIAEVADEDDEQYLE
                     APPGTEVRWVRRDPAGWRSPTPLERAVRELDWPEGVVHAWVAGEASAVRAVRRHLLGER
                     GLERGALDASGYWRHG"
     PFAM_domain     complement(22049..22387)
                     /aSDomain="FAD_binding_9"
                     /aSTool="clusterhmmer"
                     /database="35.0"
                     /db_xref="PF08021.14"
                     /description="Siderophore-interacting FAD-binding domain"
                     /detection="hmmscan"
                     /domain_id="clusterhmmer_kasK_0021"
                     /evalue="3.40E-33"
                     /label="kasK"
                     /locus_tag="kasK"
                     /protein_end="137"
                     /protein_start="24"
                     /score="114.5"
                     /tool="antismash"
                     /translation="LRATALTPRMLRLRVGGETLRGFTAGRTADERVKLFFPAPGERAP
                     ALPEIGPTGMRYPEGAAVPHARTYTVRSFDPDTLELDIDFVIHGDGRAVDWARRARPGD
                     MLGIAGPTG"
     CDS             complement(22514..22657)
                     /locus_tag="ctg1_12"
                     /transl_table=11
                     /translation="MLLLEVLLPASVLPFLVPARVRGGPRCARGGPRSPRELEGSFFIH
                     VG"
     CDS             22698..23297
                     /gene_functions="regulatory (smcogs) SMCOG1239: TetR family
                     transcriptional regulator"
                     /gene_kind="regulatory"
                     /locus_tag="kasL"
                     /transl_table=11
                     /translation="MAAAYEIILKEGAEHLTMRRLAAALDSTAMAVYYHVRDKDELLAL
                     VLEHVARNLPRPPLPDDPRERLVVVCGLMHQAFADHPWVVPIVARGELVGMSAVWMTEE
                     ILGALTAYGLGREEAFWAHQTLWYYTAGHALSTPPRSLPEPGGGTGRHYPETAASRESA
                     AAYPHVTSYAEDSRDLEARYGYELGIRHILDGVLRD"
     PFAM_domain     22701..22829
                     /aSDomain="TetR_N"
                     /aSTool="clusterhmmer"
                     /database="35.0"
                     /db_xref="PF00440.26"
                     /description="Bacterial regulatory proteins, tetR family"
                     /detection="hmmscan"
                     /domain_id="clusterhmmer_kasL_0023"
                     /evalue="1.10E-05"
                     /label="kasL"
                     /locus_tag="kasL"
                     /protein_end="44"
                     /protein_start="1"
                     /score="25.3"
                     /tool="antismash"
                     /translation="AAAYEIILKEGAEHLTMRRLAAALDSTAMAVYYHVRDKDELLA"
     PFAM_domain     22866..23288
                     /aSDomain="TetR_C_1"
                     /aSTool="clusterhmmer"
                     /database="35.0"
                     /db_xref="PF02909.20"
                     /description="Tetracyclin repressor-like, C-terminal
                     domain"
                     /detection="hmmscan"
                     /domain_id="clusterhmmer_kasL_0024"
                     /evalue="1.20E-10"
                     /label="kasL"
                     /locus_tag="kasL"
                     /protein_end="197"
                     /protein_start="56"
                     /score="41.5"
                     /tool="antismash"
                     /translation="PPLPDDPRERLVVVCGLMHQAFADHPWVVPIVARGELVGMSAVWM
                     TEEILGALTAYGLGREEAFWAHQTLWYYTAGHALSTPPRSLPEPGGGTGRHYPETAASR
                     ESAAAYPHVTSYAEDSRDLEARYGYELGIRHILDGVL"
     CDS             complement(23331..24410)
                     /gene_functions="transport (smcogs) SMCOG1033: iron
                     compound ABC transporter, periplasmic"
                     /gene_kind="transport"
                     /locus_tag="kasM"
                     /transl_table=11
                     /translation="MAAPDRVPTELTDRQVRPPSRRPLSRRGLLAAGGALGVGALLTAC
                     GGDSDDDSDKGSGGGSEGGWSFRDDRGETAKAGSTPKRIVAYVASAAALHDYGIDCAAV
                     YGPAKLKDGKPAPQAGTLDVDRIPSLGSTGQFSIEKYAALRPQLLVGNVNVGQHLWQVP
                     EQSEQKILGFAPSVGIRTSDVSLVRAVERYAELAKSLGADLRAKTVADAKTRFEQAAER
                     LRRAAKANGGLRVLAVAAQPDALSAAVPDKLPDLRYYRELGVQLIVPEKPGPPGYWEKH
                     SWENADAYRPDILFYDQRSNNMPLDEVARSKPTWNDLPAVKAGQVVPWNNEAQFSYAGY
                     APLMERFAEALEKGKKVGG"
     PFAM_domain     complement(23415..24056)
                     /aSDomain="Peripla_BP_2"
                     /aSTool="clusterhmmer"
                     /database="35.0"
                     /db_xref="PF01497.21"
                     /description="Periplasmic binding protein"
                     /detection="hmmscan"
                     /domain_id="clusterhmmer_kasM_0025"
                     /evalue="1.50E-17"
                     /label="kasM"
                     /locus_tag="kasM"
                     /protein_end="332"
                     /protein_start="118"
                     /score="64.0"
                     /tool="antismash"
                     /translation="AGTLDVDRIPSLGSTGQFSIEKYAALRPQLLVGNVNVGQHLWQVP
                     EQSEQKILGFAPSVGIRTSDVSLVRAVERYAELAKSLGADLRAKTVADAKTRFEQAAER
                     LRRAAKANGGLRVLAVAAQPDALSAAVPDKLPDLRYYRELGVQLIVPEKPGPPGYWEKH
                     SWENADAYRPDILFYDQRSNNMPLDEVARSKPTWNDLPAVKAGQVVPWNNE"
     misc_feature    complement(24477..24491)
                     /note="TFBS match to CodY, Regulator of stationary phase
                     and virulence in Gram-positive bacteria, confidence: weak,
                     score: 14.03"
                     /tool="antismash"
     misc_feature    complement(24504..24519)
                     /note="TFBS match to CopR, Copper-responsive regulator,
                     confidence: weak, score: 16.23"
                     /tool="antismash"
     misc_feature    24528..24546
                     /note="TFBS match to DmdR1, Iron(II)-dependent repressor,
                     confidence: medium, score: 30.94"
                     /tool="antismash"
ORIGIN
        1 gggcccgtca gacccagccg gctccctggg cgactcttat cgcgtcgacc cggttgcgcg
       61 cgccggtctt ccgggtgatc gcgcacatgt agttgcgcac ggtgccgtgc gacaggtgca
      121 ggctgcgggc gatctccccg acgccggcgc cctcggcggc gagtgacagc acggtgagct
      181 cacggcgggt gagcggtatc tcggaggctt ccaggaagcc gaagccgagg gactcgtcga
      241 tgtagcgctc gcctttggcg acgtgccgga tgccctcgac cagccggtcg ggcgaagcgt
      301 ttttgctcag gtaccccaag gctcgctcct cgtacgcgcg gcgcagcggc cccggccgtt
      361 ccgcggtcgc cagggcgagc agggcgggac gcgcgtcccc tgcggcacat ccgcccgaca
      421 gctcgcgcag gcccggtccc gccgcgtgcg ggctgtccat gtccacgacg cagacgcgcg
      481 gccgtaccgt ccgcgcggtg aggaccgcgc ggcgccatgg cgcggcgtgt acctcgaact
      541 ccggttctct tccgatcagt tccatgaggg cggtgcgcag cagcgaggtg tcgtgcacca
      601 ggagaactcg aatcacggat tccgtcccac ccttcccgtt tccccccgtt gtgcgtcttg
      661 ctcggggcac gtcaacaatt cataccggcg tgtgccacgg tcacgggcgg ggatcactga
      721 cccgctgggg gcgcaagggc gcacaacttc caccacgcgc gccccaagtt cactcgaacg
      781 cgcctgccgg aactcttgaa agagcagtat ctcccccggt ccgtcaaggc cgtgtggttc
      841 gccgacaccg gtttccccga aaatcggtgc ggcagtcggg gcggatgggg aagccgcgat
      901 tccgagtaga gcgagagggt ggggaggcgc ccgtcaggcg cccgtgaagc gggccaggac
      961 gtacagggcg ggcccggaca ggtcaccgcc cgagacatcg acggaatcga cggaatcgac
     1021 ggaatcgacg gaatccgtgt cgtcgtacat ggcgagcacc ctgaacccgt gctcccccaa
     1081 gtggtgctcc agctccatcg gatacagcag ccggaaccgg acgtgatccg tcagcggctc
     1141 ccgccccgcg acgcgccaca gccgcctgcg ggtgaggagc tggtgccggc ggtcgagggt
     1201 gtacgtggcc tcggcggtgg cggtgaaggc gggggcggcg agggtgaagt ggcgctggaa
     1261 cgccgcttcc tcggggtcgg ccagcgggtt gggcacgtgt acgaacagca gggcgccggg
     1321 ccggcagtgg gcggcgaagg tctccaccgc gcgggacacg tccgcgttgg cgtgcaggtt
     1381 ggacagtgcc cagccgaagc aggtgacggc gtcgaaggtc cggcccaggc gcaggctccg
     1441 catgtcgccg acgcggtagt cgggtcccgg ccgccgctcg cgggcgaagg cgagcatgtt
     1501 ctcctggcag tcgaagccga cgcactccac ccccgcctcg gtgaagtagg cgacgtgccg
     1561 gccggtgccg cagccggcgt cgagcagcgt ccggacgccg ccgggggcgt gcgcggcgaa
     1621 cagccgttcg cagaaccggg ggatgtcctt ctccgtcccc gggtacatct cctcgtacag
     1681 ctccggatgg tcgtagagca ggttgctcag cagagggtcc atcgctgcct ctcccacggc
     1741 ggtgcctgtc atgcggcggt gcctctcaca cggcggtgcc gcctggctcg gtgtcgaagg
     1801 tgatccgcgc cgccagcccg gccaccagcg cgtcgagggc gtccgcgtcc ggcgcggcgg
     1861 cgacgaagac cgcgggccgg gagtacgagt cccgggcggg cccgatcacg tcccccggcg
     1921 cgacgcggag gtgggccgcc agcacggccg ggtgccggcg cacctcgtcc cagccgcgga
     1981 ccgcgcgcag ccggccgggc ggcgcgagcg ggaactcggc gcgggccgcg ccggacgcgg
     2041 cgggcacggg ggccggggcg cggccgagca ggtcgtcgat gagggtgccg tacaactcca
     2101 gcccggggcg ggtgtgttcg acgagggcgt ggatgtagtc gccgccgccg cggtcgtgca
     2161 gctcgccgag gacgacgccg tccggggtca cccagaactc gacgtggaag atgccccggg
     2221 tgacgccgac ggccgtgagc gcgcgggcga ccgcgtcggc cgcttccccg gccgtcgcct
     2281 cgtccagtcc cgcgggcacc cgctggctgg tctccacgaa cccgtcgccg gtccccttgc
     2341 gggtgagggc gaggacgcgg gggacgccgc cgacgaggac gccctcggcg gagtactcgg
     2401 cgccctcgac gaaggtctcc accaggaagc cggcggacgc ggggagcgcg cccatggccg
     2461 ccggaggcga cccgaacttg ccgagcgcct ccgggagttg ttccggccgg tcgatccggg
     2521 agacgccgat gcccgccagt ccgtcgcgcg gtttgacgac ccacggtcct ggagggttcg
     2581 cgcgcaggaa gcgctcggcg tcggcgaggt ccgcgcagag cgcggtgcgg ggctgggcga
     2641 agcccgccgc gcgcagccgg tcgcggcaca ggtccttgtt gcggacccgc cggacggcct
     2701 cggggtcgtt gcccgcgatg cccagctcgc gggcgatcac cgcggcgggg aggacggaca
     2761 gttcgcggat ggtggccacc gccgagacgg cgggccggcc ggcggcccag gcccggcagg
     2821 cgccggggtc gtggacgtcg agcggcagca cggcgtcgta gcgggcgagc tcgtcgggcg
     2881 tcgccgtccg cagattggcg ggggtgtcgg cgccggtaag ggcgagtccg cggcgccggg
     2941 cctgctcgcg gagccgccgc agctggtcgc gcgcccaggg cgtcagggcg gtgcagccca
     3001 ggacgaggag cgtctcctcc gtcatgccga ccggtactcc tccccgtcca cagaaggtgc
     3061 cgacgggcgg gccgccgtgc gggtcaccgt gcggtcaccg gacgcgccgt cgggcagggc
     3121 cctacgagta tgcgcacccg ccgggtgcct gccaaccaca ggcgcccggc gggcgcgtcg
     3181 gaggggcggg aagcggccag cgggcggtca gccggccgcc gggcggagct ccagcgtgca
     3241 gcacttgacg ctgccgccgc ccttgagcag ctcggccagg tcgacgccga ccggctcgaa
     3301 gccgcgggcg gccagccgct cggccagccc ggtggcggcc tccggcagta cgacgtgcag
     3361 gccgtcgctc accgcgttga ggccgagcac cgccgcgtcc tcggcgccgg ccaggacggc
     3421 gtccgggaag aggcgttcga gcacggcccg gctgccgggg gtgaacgcgc ccgggtagta
     3481 catgacctcg tccgggccga ggacggccag ggcggtgtcc aggtggtagt agcgctcgtc
     3541 cgtcagctcc aggctgacga ccgggcggcc gaagaactcc tgcgcctccg cgtgcgactc
     3601 gggcgcgctc cggaagccct tgcccgcgag cacccacgtg ccggtgacca ggaagtcgcc
     3661 ctcgccctcg ttgacgtgca ccgggtccag cgtctcggcg tacccccggg agcggaacca
     3721 gtccaggtag gccgggccct ccgcggcccg ctcggcgttc cggaagcggg cgcccagcac
     3781 cttgccgtcg acgacggtgg cgccgttggc cgcgtagacc atgtcgggga ggtccggcag
     3841 cggctcgatg acgtcgacgc ggtggccgag ccggaggtag aggtcccgca ggtcctccca
     3901 ctgggccacg gccaggtccg tgtccacggg cttggcggga tccatccagg ggttgatggc
     3961 gtaggtgaca cggaagtggg tgggcgggca catgaggtag tggcgggggc gggccgtacg
     4021 aggtgtggcg ggcatgggtg tgctcctcgg tgggggtctc tcggggtttc ggtgacgggg
     4081 gggtgcgctc agccggtccc ccacctggcc tccagggccg tgatcgccgc ctcgtccagc
     4141 gcgaccagcg ggaagtcgga gggcgtgtgc ccgccggcgt ccggccggtc gaggcggtcg
     4201 gcgaggtcct ccagcgcctc ccgccaggcg gcggtgtcgg gcgcggcttc cgcggctcgg
     4261 tggacggtga gggtcagggc gccgtccggg gcggtcccgt cgacgtgcag gtgcagcggc
     4321 gcgcgcggcg ggacgggcgg ggcgaccggc cactcttcgg cgggcgccgg cgcccagtcg
     4381 tccgctccgg ccgccgggcg gtggacggac gtccagtacg cgtccggccc ctccgccgcg
     4441 cccggcgcgg tccgcagcag ctccttgacc cgcttgagca gcacgccatg cccgtccggc
     4501 cggtgcggcc cggcgggcag ccggacggcg acctcccgcc cgaacgggcc gacggtggcg
     4561 gtgaacgggc cgcgatcggc gcggatgaca ccgacggcga ggccgggcga ggcgagggcc
     4621 aggccggtga gcagtacgtc gtccaggcgg gcgtggaagc gggccgccac gcgggcgagg
     4681 ccgcgggcga gcgcgggggg cgcgagctcc actgttgcgg cggcgcgcgc ctcaccctcc
     4741 cgggcggacg cggacggcag cggtgccgcg ggaggatgct cgtcgtcttg ggcgcgtgcc
     4801 catgccgcga acggagccgg ttccgggtcg agttcggtgc cgttggctgc cgtggcgagg
     4861 tcggtggcga ggaggtggag ggactcttcg tcggcggcga gtgggtgggc ggtgagcagg
     4921 agccggccct gatggtgcgg gccgcggtcc caccagaggg cgtcgaggag gacgccgcgc
     4981 tccggggcga ggcggtcgcg ggcggcgacg gcctcggcgg tgaggtcggg ccggtcgccg
     5041 gtgatccggg tgggtacggc ggcggggtgc ggggcggcgg tggggcgcag cccgtcgggg
     5101 gtgagggtgg agcgcgcggc ggggtgccgg tcgaggacgg cgcgcagggc ggacgtcagc
     5161 cgttcggtgg tcagcccggc gggggcgcgc agcaggagcg tgcgcggggg cgtcccgtcg
     5221 gtggccaggc ggcgcgcgag cggggtgagg gggatggcgg gacggtcgtc gtcctcgggt
     5281 gtggccgccg cggcgagggc ctcgacggtc tgatggcgga agacgtccca cggcgagacc
     5341 ggcagtccgg cggccgtggc ccggccggcg agctggatgg cgacgatgct gtcgcccccc
     5401 agggcgaaga agctgtccct gacaccgact tcgggcagcc cgaggacctg ggcgaacagg
     5461 ccggcgagcc gttcctccgc cggagtggcg ggccggtcgc cgccgacccg ggcggcgaag
     5521 tcgggggcgg gcagggcgcg ccggtcgacc ttgccgttgg gtgtcagggg caacgtgtcc
     5581 agggggacga cggcggcggg gaccatgtag tcgggcagca gcccgcgcag gtgctcgcgg
     5641 agcgcgtcgg ggccgacggc ggaaccgggg gaggccaccg cgtaggccac caactgacgc
     5701 cctgccgtag ggtgttcatg gaccgtgacc agcgcccggg cgacgtcggg tcgcccggtc
     5761 agagccgcct cgatctcgcc gggttcgata cggaagccgc ggatcttcac ctggtggtcg
     5821 gcccggccca ggtactccag gcggccgtcg gcgcgcgccc tgaccaggtc gccggtgcgg
     5881 tacatccggg tgccgggcgg cccgtagggg tcggcgacga agcgtccggc cgtcagtccg
     5941 ggccggcgca ggtagccgcg ggccaggccg gcaccggcga ggtacagctc ccccgtgccg
     6001 ccgggcggga cgggctggag gccggcgtcc aagacgtagg cggaggtgtt ccacagcggc
     6061 ctgccgacga ccgggtcggc gtcggtgacg tcggcgtaca ggctgtcggc gctcacctcg
     6121 gacgacccgt agaggttgat caaccgggcg tccgggaacg cctcggcgaa cgcgcgggcc
     6181 gtctccgggc tgagcgcctc gccgctgctg atccaggtgt cgcagccggc gaacagggcg
     6241 cgttcggcgg gcggcagggc ggtgacggcg gccagcaggc tggggacgac ggtgagccgg
     6301 gtcgcccggt gctcgtggac gagggcggcc agctgcggga ggctgcgggc cgcgacccgg
     6361 tcggcgagca ccaccgtgcc gccgtgcagc agcgggccga ggagctcgcc ggtcccgtcg
     6421 aggaagctca gcgacgtctt ggcgcagacg cgggtgccgg gccgccacgg gtgccggtcg
     6481 tggaaccagg cgagccggtt gacgagcccc cggtggacgc cgacgacgcc cttgggcgcg
     6541 cccgtggaac cggaggtgta gatgacgtag gcggggctga gggggtcgac gcgggggcgg
     6601 ggttccgccg ggtcccggtc cggcagcgcg gcgagtccgg cctgtacggc cgggtcgtcg
     6661 aggacgacgg gcgtgccggg cccgtcgccg ggcagggcca cgtcggacgt ggtgacgagc
     6721 agcgccgggc gggcgtcgcg gcggacggcg gcgatgcgtt ctgcggggta gtcggggtcc
     6781 agcggcaggt aggcggcgcc ggacttcagg acggcgagca cggcgacgac catgtccgcg
     6841 gtgcggtgca gggcgagcgc gacgagtgtc tcgggtccgg cgccgcgcgc ggcgagcaga
     6901 cgggccagcc ggtcggcgcg ggcgtccagc gcggcgtacg tgatctcctc gccggcggcg
     6961 accagcgcgg tggcgtcggg cgtgcgggcc gcctgccgct cgaacagttc ccccagggag
     7021 gcgtcgggga aggggtggcc ggtggcgttc cactcctcca gcacccgccg ccgttccgcc
     7081 gcgtcgagca gcggcgcccg ccggacgggg gcgtcgggct cggcgagcag cccgtccagc
     7141 aggatcgcga agcggcgcag caggccgtcg acggtctccg ggcggaacag gccggtgcgg
     7201 taggtggctt cgagggcgag ccggtcgccg gtggccacgg cggcgagggt cagttcgaac
     7261 tggctggtgc cgttggacac cgggcgcggg cggacggtga ggccgggcag cgcgaaggtg
     7321 tcgaacgctt ccgtgcgcag caggaacatc acgtcgaacg gggtgaccct gctggacgtc
     7381 cgccggggcc gcagctcctg gaggacgcgt tcgaacggca gatcctggtg ctcgtaggcg
     7441 gcggtgcaca ccgcgcgcac ctgctcgacc agcgcggaga aggacgggtc gccgtccagg
     7501 cgggtgcgga ggagcagggt gttgtcgaag ttgccgacga cggactcgta ctcggcccgg
     7561 tcgcggttca tcgccggggt gccgacggcg atgtcgcgac cgccggtgtg ccggtgcagc
     7621 agcacggtga cggcggcgag cagcaccatg aacggggtga cgccccggcc gcgcgcgaac
     7681 tcccgcagcc gggccgccag ttcgtcgggc agggcgtgga cggtgacggc cccgtcgtca
     7741 tcggtggcgg tcgcggtccg ggggtggtcg gtcggcaggg ccaccgggtc gggccagggg
     7801 tcgaggtggc gccgccagtg gtccagccgg ggccggatcc gctcgggcgt cagcccctcg
     7861 cgctcccggc gggcgaacgc ggcgtactgc gcggcgggcg ccgggacggg cccgcccccg
     7921 ccggtgcgcc gccggtagca ggcggcgagg tcgcgcagca gcacctccca gctgccctcg
     7981 tcgacggcga tgtggtgggc gacgagcacg aagaggtgct cgtcctcgcc ggtgcggaac
     8041 agggccgccc gcagcggcag ttcggccgcg aggtcgaacg gccgccggcc gagcgcgcgg
     8101 gcgccgcgca ccgcctcgtc gtcccggagc gcgggcgcga ggcctgtcag gtcggtgacg
     8161 ggcacgggta cgtcccggcc ggtgacgacg tgctggacga gggtgccgtc gggctcctcg
     8221 cggtgcgtgg tgcgcagcac gtcatggcgg tcggcgacgt cggtgagggc ggcggccagc
     8281 gccccggcgt cgagggggcc ggtgatgtcg aaggcgagcg tgaggttgta ggcggccgtg
     8341 tgcggcgaga ggttctggag ggcccacatg cggcgctgcg cggcggacgg cacgggcgcc
     8401 tcgtccgccg cctcgggcgc gccgcccgcc ccgcccggcg cggaccgggt gagcccccgt
     8461 tcggccagtc gtcggcgcag cagcgcgcgc ttgcgctccg cgagcagttc ggcgtcggtg
     8521 gccggctggt cagacacggt ggcgggaacc ttcctcgcgg gaaccgcccg gggcgggcgg
     8581 ggtgggtacg gcggggtggg ggtcggtgga cgctccggcg ccggcgtcgg ccggggttcg
     8641 gcccggggtc gggacgccgg aacggcacgt gcccggctcg gcggccgggg tgtcgcctcc
     8701 ggccacgctt ccgtcccggc tcgggctccc cgggtggggg gtggcccggc tgacggccgc
     8761 gggctccccg atcgtgaggg cctccccggc gaccgggtcc ccgcccgggg tccgaacgcc
     8821 ctgaaggggc gcggaccgtc ctccggccgg cgcgttccgg acgagcgggg cgccgtcgcc
     8881 cgccacgctc ccgccccggc cggaaccggc cccggaaggc gcggcccggc cggcggccgc
     8941 gggttccccg ggggccggct gagccgcgaa gtcgccgtgc tccgcccagt gccgcccgaa
     9001 gaggagccgc tcgtccggga ggacttccgg gatgggacgg gagacgaccg tgtggttgag
     9061 gaagtcgcgc caggtgacgt tgccggagcc gccggtgccg gcccaggtgc cgccggagag
     9121 ggtggtggtg aaggggacgc cggtggtgaa gccgccggtg ttggtcatgg tcgactggtt
     9181 gacgacgacg cggcaggtgg ggatgcggtc ggcgaggagg gccacgcggt cgtcgcggcg
     9241 ggtgtggatg ccgcagctgt ggccgcggcc gcagcggtcg aggatgtccc gcaccacgcc
     9301 cacggcccgc tcgaagtcgt cgtagacggc gagggtgagg agcggcgaga tcttctcgcg
     9361 gaggatggcg tcgtccggcc cggggtccgg gcagtcgagg accaggacgg ccgccttgcc
     9421 cgcgtccgtg accccggcgg cctccgcgat ggcggcggcg gggcggccga tcagctcgcg
     9481 gtccagggtg cggccgtcgg gccagagcgc ggcgcggatc cgggcggtgg cgggaccgtc
     9541 gcacaaatgg gcgccgagcc gcacgagttc ggcccggaag cggtcggcca cggaacggtg
     9601 gacgaggacg ttgctctccg acgagcagga ggtgccgttg ttgtaggcgg cgccggtggc
     9661 gatggcctcg gccgcggcgg cgaggtcggc ggtctcgtcc accaggaccg tcgggttgcc
     9721 gactcccgcg cccagggcgg gcgttccgct ctcgtgggcg cggcgcacgg tgccggggcc
     9781 gccgatggcg acgacctggt cggccgcgcg catcagcgcg gtgccggcgg cgcggccggt
     9841 gacctccagg cactggaaga ggtcggcggg cgcgtccgcg tcctccagcg cctcgcgcat
     9901 cagccggacg acctcgcggg cggtcgtgtg ggcgcggggg ttgggcgtga agacggcggc
     9961 gttgcgggtc ttcaggatgg gcagggcgtt gcagacgatc ccggggccgg gcgcggtggc
    10021 cgggctggcg accgcgatga cgcccatcgg cttggcgatc ctggtcagcc cgagttccgg
    10081 gagttcctcg acgacgccgg tggtgcggac gccgtgcagg tcacggagga cgccgaggac
    10141 gcggcggcgc tgcatggcgt ggaggtgctc ggtgtcgccg aggcgggtgt cgcggcggct
    10201 gaggcgggcg atgtggcggg cgttgtcgtc gcggtagcac tgccaggcga cggcggcgac
    10261 gaggtcgtcg atccgctgct ggggccagtc ggcgatcttc cgctgggcgg cgcgggcgcg
    10321 ccggacggcg gcctcgacgg ctgccgccgt gggatcggtc acggggtcgg tcacggatcc
    10381 ttcggcgccg gccgggcggc cggcctgcgg agtctgcggg acgtgcgagg ccagagtggc
    10441 catgatggtc tcctgtgggg gacgtgcggg gaacctcaag gcagtgagcg gtgagtggct
    10501 gggcgagtgg agtgggtcgg ggtcgccggt cggccgcgcg gcggcgcacc gcctcgggcc
    10561 ggaccgttcg ggcggggcgg ccgagtcgcc gggcgggctg ccggacccga aggggggacc
    10621 gggcaggggc tggccggccc cgcggatccg tctggccggc agaccggacg gactcggtca
    10681 tgaccggccc acggaccgga cggcgatcgt ccgctcccta tcccacgacc tccccctcgg
    10741 ccccctgggc gcccgcgcct ctcgcccctt ccgcgtaggc ggccaccgcg tccagccccc
    10801 ggaaccacag atcggccagc tcccccaccg cctcctccgt cagcagcgcc gccggccacg
    10861 accagcgcac gtgcagctcc ggcccgtccg cccgctggag cgcgtaggcg ttgacgtcca
    10921 gcgcgtagcc ggcgggcatc gccgggtcgg cggcgtcgct gaagtcggcg gcctcctcgg
    10981 cgagggtgaa ctcgccgtcg gccgtctcgc cggtggcgaa ccggcccagg tagttgaact
    11041 cgacctccgg ctgcggcagt ccggccagca ccggtcccga cgacgggtcg agatggcgca
    11101 gcaggccgtg cccgatgccg ccgtcgggga cggtccgcag ccggtcgcgg acggcccgga
    11161 cgacgtcggc gagggccgcg ccgccggcca gcgctgcggc ggtgtcgacc ggtccggggt
    11221 cgaggcggac ggggtggacg gtggtgaacc agcccaccgt gcgcgacagg tcggcgcccg
    11281 ggacgagctg gtcctcgcgg ccgtggcctt cgagggcgac gaggacggcg cgccgcgcgg
    11341 ggtcggtccc ggcgcgttcg cgccagacgg tgagggcgag ggagagggcg gcgaggagga
    11401 cgtcgttgac ggacgcgccg agcgcggcgg gcgcctcggt gagcagccgc ccggcgcggt
    11461 ccgggggcag ggtgcggtgg acgtggcgga gggtgccctt ggtgtcgcgg cgcgggtcgc
    11521 ggacgagatc cgggagcagg ggttcggcac cggccgccat ggcggtccag agcgggagtt
    11581 cggaccgccg tccgcccgag gccgcgtggt cggcgagggc gcgggcccag tgccggaagg
    11641 aggtgcggac gggttcgagg gcgggctgct cgccggccgc cgccgcgcgg caggcggcgg
    11701 cgaggtcggg cagcaggacg cgccaggaga cgccgtcgac gacgaggtgg tggccgagga
    11761 cgagcagccg ggcgtcggcc gggtcgtcgg tgtccagccg gacggcgagg aagacgacgc
    11821 cggcggcggg gtcgagccgg tccagcgcgt cctcgtatgc gtcggcgagc agccgccgcg
    11881 cggcctcggc ggtcagcccg gtcgcgtcca cccgccggac ggcgtccgcc gcgcggaccg
    11941 agcccggcgg ccgggtctcc aggacgcccg tgttctcgtc gaagcgggcg cggagcatgt
    12001 cgtgccggtc caggagcgcc tggacggcgg tgaggaggtg gtcgtggccg aggccggcgg
    12061 ggaggcgcag caggttgccc tgcgagtagc ggccgatggg gccgccggtg ccggtgagcc
    12121 agtggatgat cggggtgagg gggatggtgc cgacgccgtc gtcgtcaccc gccggggcgt
    12181 cctcgacggc ggtggcggcc gcggcgaggg cggcgacgct cggcgcggtg aagacgtcct
    12241 tgggcgagat gaccaggccg gcggcgcggg cgcggccggt gagctggatg gagacgatgc
    12301 tgtcgccgcc gagcgcgaag aagtcgtcgt cggcccccac ctcgtccacg ccgaggagtt
    12361 cggcgatcag cgcgcacagc agcttctcgc gcggggtgcc cggcggccgg gagccgccgc
    12421 ccgcggcggc cgggacgggg agggcggcgc ggtcgagctt cccgtgggcg gtgagcggga
    12481 gtccggggag gacggcgacg ccggtcggga ccatgtggcc gggcagcgtg gccgcgagga
    12541 agtcccgcag ctcccccggc gcgggctcgg cgccggcggc gggcacggcg tacccgtaca
    12601 gccgcttcac acccggccgg tcctcgcgga cgacgaccac cgcgcggtcg acgtccgggt
    12661 gcgcggcgag ggcgctctcg atctcgccgg gctccactcg gaagccgcgg atcttgacct
    12721 ggtcgtcggt gcggccggtg aagtcgagct gcccgtcggc ggtccagcgg accacgtcgc
    12781 cggtgcggta catccgggtg ccgggcggcc cgaaggggtc ggcgacgaac cgtcctgccg
    12841 tcacgccggg ccgccgcagg tagccgcggg cgagcccgtt gccggacagg tacagctccc
    12901 cgtccacgcc cggcggtacg gggttgaggt acgcgtcgag cacgtaggcg cgggtgttgg
    12961 cgacgggccg cccgatgacg ggccgttcgc tgtcgcgggt gtcggcgacg acggtgtcca
    13021 ccgtgcattc ggtgggcccg tagaagttgt acgtccgggt gtcgggcagt ccgcgcagcc
    13081 gctgccacat ggcgtcgggc acggcctcgc cgcccacgcc gagcccggtg agccggcccg
    13141 gccggccgtc gcggccgtcg gcggccagct gcccgtagaa ggacggcgac acctcgatga
    13201 agtcgaccgc ccgctcctcc agccaggcga ggtgcagggc ggggtcgcgc cgggtgtcct
    13261 cgtccaggat ctcgatcgtg tgcccgtcga agagggcgac gagcggctgc caggaggcgt
    13321 cgaaggagaa cgaccagccg tgcccgaccc gcagccgccg cccggccgcc tcggcgaggg
    13381 gcccgtacac ctgccgccgg tggccggcca ccaggccgac gacgttgcgg tggacggtga
    13441 cgacgccctt gggcgcaccg gtggagccgg aggtgtagat gacgtacgcg gggtgctcgg
    13501 ggagcagcgg ccggagccgg tccgcgtcgg tcacgggatc gccgggcagg gcggccagcg
    13561 ccgcctcgaa ggccggatcg tcgagggcca gggccggcag cccgtcgggg acgccggccg
    13621 gcggttcgcc gacggtgagc agcagccgcg gccgggcgtc ggtgagcatg tgcgcgacgc
    13681 gcgtggccgg gtactcgggg tcgacgggga cgtacgcggc gcccgccttc tgcacggcga
    13741 gcagggcggt gacgatgtcg aggccgcgcg gcatcgcgag ggcgacgaag tcctcggggc
    13801 cgacgccctc ggcgacgagc cggcgggcga ggcggttggc gcgggcgtcg agtccggcga
    13861 aggtcagggt ctcgccctgg aagacgaggg cgggcgcgtc gggccgggcg gcggcctggg
    13921 cggcgaacag ttcgggcagg gtggcgtccg gtacgtccac ggcgggcccg cgcccggcgg
    13981 tgaagagggc ggcgcgttcg tcgtccgcga gaacgtccag gcggcccacc gggcggtcgg
    14041 gatcggcgag gaaggcgccg aggagccgtt cgaagcggcc ggccagggcc tgggcggcgg
    14101 cgcggtcgag gatgtcgggc tggtactcga aggagacggt cagccggccg tggaggagca
    14161 gcgggacgag ggtcaccggg tagtgggtgg cgtcccggtt ggcgatgccg tggacttcga
    14221 ggccgccggc ggtgcgggcg ttctccaggc tctcggtgac gtcgggggcg ttctcgaaga
    14281 cgacgagggt gtcgaagagt tcgccggtgc cggcggcgcg ctggatgtcg gcgaggccga
    14341 ggtcgtggtg gggcagcagg gcggcctgct cgccctggag ccgggcgagg aggccggcga
    14401 gcggctcgtc gggccgcagg gtgacgcgga cgggcacggt gttgatgaac aggccgatca
    14461 tcgcctcgac gccgggcaga tcggcggggc ggccggagac ggaggcgccg aacaccacgt
    14521 cccggccgcc ggtgagtctg ccgaggagga tgccccagag gccctgcacc acggtgttga
    14581 gggtgagccc cttggctcgc gccagggcgc cgaggcgggc ggtggtgtcc tcgtccaggg
    14641 cgagcgggac gacgtcgggg gtgcgggcgg cgcggttgcg gtcggggccg tagaggaggg
    14701 tggggccggg gaggccggcg agggcggtgc gccaggccgc ctcggcgggg gccttgtcga
    14761 gggtggcgag ccgggcgagg tggtcgcggt agcggcgggg ggcgggcagg gccgcggggt
    14821 cgccgccgtg ggcgtggagg tcgacgagtt cgcggacgag cagcggcacc gaccagccgt
    14881 cgaggaggat gtggtggctg tgcaggacga gccggtggag gcggtcggcg agccggatca
    14941 gccggaagcg gacgagcggc ggttcggtga ggtcgaagcg gcgggcgcgg tcctcgcgga
    15001 ggacagcttc gagggcgtcc tcccgttctc cggccggcag atggccgagg tcggtctcct
    15061 cccagaccgg ctcgacggcc ttggggatca cctggaccgg ccgccggacg ccctcgttcc
    15121 agaatgcggc gcgcaggttg gggtggcggt gcagcagcgc cccggcggag cggcgcagca
    15181 cggcgcggtc cagcggcccg cgcagttcca ggatgagctg catggtgtag acgtcgtggg
    15241 cgctctcgtc gaagagcgcc tggaagagca gcccctcctg caagggcgcg agcggcagta
    15301 cgtcctcgat gcccggccgc ttcgtcatgg gtcgttcccc tcgttccgtt ccctgcggtc
    15361 caccggccgg gcgcctcggg ggcgcccggc ccggctcaga gctgcgatgc gatctcgtcg
    15421 ggtgtgaggc cctcgatctc cagacagatt tcggcggctt cctccagccg cgccgggtcg
    15481 tcctcggcgg cccgcagttc ggcggcgagg ccggcgacgg tgggggcggc gaagaccgcg
    15541 cggacggtga gctcgggggt gtcgagggac tcgcggatcc ggccgacgat ccgggtggcg
    15601 agcagcgagt cgccaccgag cgcgaagaag tcgtcgtcgg ggccgacggc cggggcgtgg
    15661 atgacctcct gccagatgcc ggccaggacg cgctccaggg cggtggccat gacggccggc
    15721 ttgtcctcgg ccggcttctc ttcttcgacg gctgtcaggg cgcgccggtc gaccttgccg
    15781 ttggcggtca gcgggaagcg gtcggcgaac cgcagactgc ccgggaccat gtgctcgggg
    15841 agccgctcgc gcagcagtgc cagcacctcg tcggcggcgg gcgtcggatg gccgctccgg
    15901 acggtggcgt gggcggcgag gccgcggtac ccgggcccgt ccggccgggg cacggcgacg
    15961 gccacggccg cggcgacggc cgggtgggac cgcaacgcgg cctcgatctc gccgagttcg
    16021 acgcgccggc cgcggatctt cacctgggag tcggcgcggc cggcgaactc gatggtcccg
    16081 tcggggcgga agcggcccag gtcgccggtg cggtagaggc ggtcgccggt gacggggtgc
    16141 gagacgaacg cggcggcggt gcgctcggcg tcctcccagt agcccgcggc cacacccggc
    16201 ccggcgcagt acatctcccc cgtcaccccg tcggggacgt cccgcatccc gtcgttgagc
    16261 aggtggtagc gggtgttggc gatgggccgg ccgtacggga tggtgggcag cgcggtgtcg
    16321 gcctcggcga ccgggtgcca gatgttccag agggtggtct cggtgggtcc gccgacgccg
    16381 gtgacgcgga tgccggggac ggagcggagc agccgttccg gcacgtgcgg gggtatccag
    16441 tcgccgccga ggaggacgag ccgcagcgag gccggcgggc gggctgcggt gcgggcgtcc
    16501 tccaggagca tctccatggc ggcggggacg gagttccaca gcgtcacgcc gtgcgcggcg
    16561 acgagctcgg cccagtgggc ggggtcgcgg tcgcggccgg gctcggggac gacgacggag
    16621 ccgcccgcgc cgaggacgcc gaacaggtcg aaggtcgaca tgtcgtggtg cagcgcggtg
    16681 accgcgagcg cgcggtcgtc cggcccgacc tcgtacgcgt caagagtggc cagcagggcg
    16741 ttgaccatgc cccggtggcg gatcatggcg cccttgggct cgccggtgga accggaggtg
    16801 aacagcaggt acgcgaggtc gtcggggccc tgggcgggcg ggagcgggtc ggcgggcagg
    16861 ccgtcgagcc cggtgtcgac gggcaggacg cggatgccga ggtcggcggg cagttcacgg
    16921 gcggccggct cggcggaccg ggtcagcagg tgccgggcgc cggtgcggcg caggatgccg
    16981 tgcagccggg cggcgggctg ccgcgggtcc agcgggacgt acggggtgcc ggcgaagagg
    17041 gcaccgtacg cggcggcgaa ctgctcccag ccgcggtcca tgacgacggc caccgggcgg
    17101 ccgggttcgg cgccctcgcg gcgcagccag tgggccaccc gccgtgcccg gccggcgagt
    17161 tcgccgtagg tgagcgtggc gtcgggggcg atgactgcgg tgtgctcggg gtcctcggcc
    17221 gcgcaccggg cgaagaggtc ctggaccagc aggtccggta cgggacggtc cggcccggcg
    17281 acgccctgcc ggatgccgtc ggggcggacg ggcagcggct cgtcccaggc ggtctcgtcc
    17341 gcctccagcc ggtccaggag atcccggaac gcggcgaaca tggcgtccat gaggccggcg
    17401 gggaacagct cgtcgacggc gtcccagttg acgaagaggt cgccgtcgtg ctcgtcgatc
    17461 tggacgtcga gatagacctg cggcgtctgc gagatggtgt agagctcctc cagcagaccg
    17521 ccgagcagcg gccggtcgcc gccgcgcagg ccgatggtgc tggtgaggac gacgggcatc
    17581 agggcctgcc ggaagccgcc ctggtggcgg acgagttcgc ggagcagctc gacgccggtg
    17641 acgtgctggt gggcgaggtc gcaccagccc tgctcctgga cgcgggcggc gcgctcggcg
    17701 aaggtccccg gggtgcggtg gtcgacttcg aggagggaga acgacgcgaa ctcgccgagg
    17761 acgcggtcgg cctgcgggag cagcggcagc cggttcatcc gggggatgtt gagggtgaag
    17821 cgggcgctct cgctccagtg cgccagcacc tcggcgaacg cggcgatggc caggccgctg
    17881 ggcgtgagtc cggcgtgggc ggcgcgggtc ttcagccgct tccagcgggc ggcgtccatc
    17941 cggtggcggc ggccggtgaa ggtgtgccgg gtgagctcgg cggggtcgcg gacgagcggc
    18001 agccggggcg agggcggcag ctcgggcagc cgctcggtcc agtaggcgcg ggaggcgcgg
    18061 tactcgtcgg attctcgggt ggcggcctcg gcgagcacgt agtcgcggaa cgtcgtctgc
    18121 agcggcggga gttcggcgtc cggttcggcg tagtacgcgg agaggtcggc gagcagcagc
    18181 ttccagctga ggaagtcgag gatcagcgcg tcgaagtcga cgtggacgcg gacccggtcg
    18241 tcggcgagcc ggctgagcac gacgccgaac aggaacgggc cgtcggccgg gagcacccgg
    18301 tgggacatcg cgtcccggat cgcggcgagc cggccgcgga cggtctcctc gtcggcgccg
    18361 cgcaggtcga cggtctcgat gggcgggggc ggcacctcgg cgcggatccg ctgctcgccg
    18421 cgctcggcgt cgatggccag ccgcaggacg ccgtgccggg ccacgacccg ctcccacgcg
    18481 gtggtgaacc gggggatgtc gaggtcgccc tcgaactcgt agtaggcgtg ggtggagacg
    18541 ttcccgagct cgaacacgtc ggtgcggccc aggaggtacg cctgctgggt gtcggtgagc
    18601 gggaacggct cgtggcgcgc gccggggtcg ggagcgggtg cgccgggcgt ggcgggggtg
    18661 ccgggtgtgg cgggggtgcc gggtgtggcg ggggtgccgg gtgtggctga cacgccgggt
    18721 gtggcggacg ccggctcgac gggtgccggt gctgcgggtc ggggcaggtc gtgggccacc
    18781 tgggagtcgc ctttcctttg gtactcggtg cgcggtactc ggtactcggt gcgcggtacg
    18841 cgccgctccg gccggggtgc gggggcgcgc ggcgctggcg cccgggcgga accggcggcg
    18901 ggatgggact ggccggaccg aggggcgcgt ccgggccggg ccgcccggcg ggcacgcccg
    18961 gggcgtgggg tgagcgaggt gcggggaatt ccggacggag cggtttccgg ccactttccg
    19021 gccactttcc ggaactcgac ggaatccgat ggaatcggac ggagcccgac gaaatccggc
    19081 cggttgattc cggtcggtta tcggccgtcc ggcgtgcatt tagtcgatgg tctatccaag
    19141 tatgtatttt cggccattgt tttccggcct gtcgaaaact cggcgccggc ccgccggagc
    19201 atcctcagcc gaccgcgccg gcgaagagtt ccgaccactc gcggacggtg ggccgcttcg
    19261 ccagctcgac gtacggcacg tcgaagcccc gggaccgcca gcgggcggag agggtcatca
    19321 tgcggatgga gtcgagccct tcggcgagca gattgtcgtc gagcccgacc tcgtcgaccg
    19381 ggaggtcgag aatctcggcg acatccgctc tgatctcgtc aatcggcagc ggcgcggggt
    19441 ccgtcaaggt cgtcatctcc tcgggcaggg agcgccgtga cggggccggg gccggcgtcc
    19501 gggcgggcgg acgcggcgcc cggcggcacg gcggtcggtg gcacgggttc ggcccggagg
    19561 ggggaaccgc gtcaagtagg gaagagaggg aagcaggggg gaacagggcc gtcggccggt
    19621 cgccggcgcg ggccggggag gccggccgtt cagcgctcgg accggagcgg ttccactcgg
    19681 atcggacacc gccgacggaa ttggccggaa tcctgcgtga gcactcgccg aatcctttcg
    19741 tcgcgcccgc atttcgaacc ctcgatgccg caaacctagc aagggtcacc ttacctgacc
    19801 acacgacgga tccgtgtccc acgtcacact actttacgca tataacccaa ggtcaggggc
    19861 gggctcccgg aagccctcca cccctggtga accggcgccc cgggcccggt acggctccgc
    19921 cccggcacca cgctccgtga gcgcgggccg gggcggaggc ttacgtctcc gacgctccgt
    19981 caggacaccg acgtcggcgc cgactccatc tccggcccgg gctccgtccc cgcggccggc
    20041 cgcgtccgcc ccgggaggac ggccgtcagc agcgccgcca ccgccagcag ccccgcgccc
    20101 gccagcaggg ccagcccgta gccgtcgttg agcgccacca gcggcgcgtc gccgcggtcc
    20161 gtcagcgtcg tcgtccggct cgtcgccacg ctcacggtga ccgccaggcc cagggaaccg
    20221 cccacctgct gggcactgtt gaggatgccg gaggccatcc ccgcgtcggc cggcgggacg
    20281 ccggtggtcg cggcgtgggc cagcgggacg acgcacgcgc cgatgcccag gctggtgacc
    20341 agcgacgggc cgagcacgtc ggtgaagaag ccgccgtcgg cgctgatgcg gctgaaccag
    20401 aacagcccca gcgccccgac cagcgcaccg accgccgcgg gcagccgcgg cccggtcttg
    20461 gcgtagacgc gcccgatgag catggcgctg gtgacgaagc cgaggcagaa ggggatgaac
    20521 gccaggcccg cgacggccgg gctgtagtcc aggacccgct ggaggtagag cgagacgaag
    20581 tagaagctcg cgaactggcc ggccgcgagc agcagcatcg tcacgttcgc cccgctgacc
    20641 gtccggttcg tgaacagccc cagccgcacc agggggttgc gggcggcccg ggactcgtac
    20701 cagacgaagc cgcccagcag caccaccgcg gcgccgagca ggctcagcgt caccggggag
    20761 gagagcgggt ggtcgccggt gcgccccact ccgtacacca gggcggccag gccggtggtg
    20821 gcgagcagcg cgccgcccac gtcgagccgg ctgcggcgct cgggacggcc gtcggggacc
    20881 atgcggccgg ccaccgccgc cagcaccacg accggcacgt tgatcagcag cacccagcgc
    20941 cagtccaggt actcggtgag caccccgccg atgagcaccc cggccgcgcc gcccgccgaa
    21001 ccggccgcgc tccaccagcc cagcgcccgg ccgcgcgccg gtccttcggg gaagcaggtg
    21061 gtgacgatgg tcagcgcggc gggggccagg acggccgcgc ccaggccctg caccgcgcgg
    21121 gctgcgacca gttggcccgg cgtctgggcg atcccgccgg ccaggctggc caggccgaac
    21181 aggccgaggc cccaccagag caccagtcgg cgcccgtaga ggtcggcgat ccggccgccg
    21241 agcagcaggc agccgccgaa gaccagggtg taggcgttca ccacccacag cagcccggac
    21301 tcggtgaagc ccaggtcctc ccgcatggcc gcgagggcca cgttcaccac ggaggcgtcc
    21361 agtgtcacca tgaactggac ggccaccacc accgccagca cccagccgta ccggatgccc
    21421 tctccggcct cagccggcac ttcgtcccgc acgtcgcgct cctgtcccat ccctcggctg
    21481 tcggatcttc ggccgggcgg cggtccgggg ctcccggaac acccgccgcc cgcggctacc
    21541 gcgtcgccgc gtccaccgct tcgttcgtgc tcaccgcttc gcccgcgttc gacgcttcgt
    21601 cagtgttcga cgcttcgtcc gcgttcacgt cgtcgccctc ggtggcgacc cactgctcga
    21661 ccgtcatccc gtgccgccag tagccggagg cgtcgagggc gccgcgctcc aggccgcgct
    21721 ccccgagcag gtggcggcgg acggcgcgga cggcgctcgc ctcgccggcg acccaggcgt
    21781 ggacgacgcc ctcgggccag tcgagttccc ggaccgcacg ctccagcggc gtcggggagc
    21841 gccagccggc ggggtcgcgc cgcacccagc ggacctcggt gccggggggc gcctccaggt
    21901 actgctcgtc gtcctcgtcc gccacttcgg cgatcaccag ggcccggctg ccggcgggta
    21961 tccgttccag catggtggcc atggcgggca gggcggtctc gtcgccggcg atcaggtgga
    22021 cgtcggcctc gggcgcgggc gtccagccgc ccgtcggccc ggcgatgccg agcatgtcgc
    22081 cggggcgggc gcggcgggcc cagtcgacgg cgcggccgtc gccgtggatg acgaagtcga
    22141 tgtccagctc cagggtgtcc gggtcgaagg agcggaccgt gtacgtccgg gcgtgcggca
    22201 cggccgcgcc ctcggggtac cgcatcccgg tggggccgat ctccggcagg gccggggccc
    22261 gctcccccgg cgcggggaag aacagtttga cccgttcgtc ggcggtgcgg ccggccgtga
    22321 agccgcgcag cgtctcgccg ccgacccgca gccgcagcat gcggggggtg agcgcggtgg
    22381 cccgcagcag cggggccaga taggtctcga tccgggctcg cgggagccgc ttgcgcatac
    22441 ttccctcggc tcgcctcatc ggcggccacc tcatttccgt gggtctcgct cctcgggctc
    22501 gatcgagcga gagttatcct acatgtataa aaaagctacc ctcaagctct cgcggcgacc
    22561 gaggaccgcc acgggcgcac cgaggaccgc cgcggacgcg agcgggtacg agaaagggca
    22621 gaacactggc cggcaacagc acttccagca gcagcaccaa gcggggccgt ccgccccggc
    22681 tgtcccgcga gcacatcgtg gcggcggcct acgagatcat cctcaaggag ggcgccgagc
    22741 atctgacgat gcgccggctg gcggcggcgc tggacagcac cgccatggcc gtctactacc
    22801 acgtgcgcga caaggacgaa ctgctcgccc tcgtcctgga gcacgtcgcc cgcaacctcc
    22861 cccggccgcc gctcccggac gacccgcggg agcggctggt ggtcgtctgc gggctgatgc
    22921 accaggcgtt cgccgaccac ccgtgggtgg tgcccatcgt ggcgcgcggc gaactcgtcg
    22981 gcatgtcggc ggtgtggatg accgaggaga tcctcggcgc cctcaccgcc tacgggctcg
    23041 gccgcgagga ggcgttctgg gcgcaccaga cgctctggta ctacacggcg ggccatgccc
    23101 tgtcgacgcc gccgcgctcg ctgccggagc cgggcggcgg caccggccgg cactacccgg
    23161 agaccgccgc gtcccgggag agcgcggccg cgtacccgca tgtcacctcc tacgccgagg
    23221 actcgcggga cctggaggcc cggtacggct acgagctggg gatccggcac atcctggacg
    23281 gggtgctgcg cgactgacct cgccacgacg ccatctgacg tgccgtcaga tcagccgccg
    23341 accttcttcc ccttctccag cgcctcggcg aaccgttcca tcagcggggc gtagcccgcg
    23401 tagctgaact gcgcctcgtt gttccacggg acgacctgtc cggccttgac cgccggcagg
    23461 tcgttccagg tgggcttgga ccgggccacc tcgtccaggg gcatgttgtt ggaccgctgg
    23521 tcgtagaaga ggatgtcggg gcggtaggcg tccgcgttct cccagctgtg cttctcccag
    23581 tagccgggcg ggcccggctt ctccgggacg atcagctgca cgccgagttc gcggtagtag
    23641 cgcaggtcgg gcagcttgtc ggggacggcg gcggagagcg cgtcgggctg ggcggcgacg
    23701 gcgagcaccc gcagcccgcc gttggccttc gccgcgcggc gcagccgttc cgccgcctgc
    23761 tcgaaccggg tcttggcgtc ggcgacggtc ttcgcccgca ggtccgcgcc cagggacttg
    23821 gcgagttcgg cgtaccgttc gacggcccgc accagggaga cgtcggaggt gcggatgccg
    23881 acgctcggcg cgaagccgag gatcttctgc tcgctctgct ccggcacctg ccacaggtgc
    23941 tgcccgacgt tgacgttgcc gacgaggagt tgggggcgca gtgccgcgta cttctcgatg
    24001 gagaactggc cggtgctgcc cagggagggg atgcggtcca cgtccagggt cccggcctgc
    24061 ggggcgggtt tgccgtcctt gagcttcgcc gggccgtaga cggcggcgca gtcgatgccg
    24121 tagtcgtgca gggcggcggc ggaggcgacg taggcgacga tccgcttcgg cgtggagccg
    24181 gccttcgccg tctcgccgcg gtcgtcgcgg aagctccagc cgccctcgga accgccgccg
    24241 gagcccttgt ctgagtcgtc gtccgagtcg ccgccgcacg ccgtcagcag cgcgccgacg
    24301 ccgagcgccc ctccggcggc gagcagaccg cggcgcgaca gcgggcggcg ggacggcggc
    24361 cgtacctgac ggtccgtcaa ctcggtgggt acgcggtcgg gggcagccaa gacgcctcgc
    24421 tctcatcacg ggtcccggtt ccggcgcgcc ggggtgcggc gcgggcggat gacgggaatt
    24481 ccctgggaaa acctacaaag tcggtttacg catatagctg gaccaagtga ggttaggcta
    24541 acctacctga
//
