# Supplementary material for: Genome Mining Leads to the Discovery of Kasichelins A–D, Unusual β‑Alanine- and β‑Aminoisobutyric Acid-Containing Siderophores from Streptomyces
Source: J Nat Prod. 2025 Jun 25;88(7):1719–28. doi: 10.1021/acs.jnatprod.5c00461 (PMC12305651; doi:10.1021/acs.jnatprod.5c00461)
Supplement: Supplementary file 3 [file np5c00461_si_003.txt]

LOCUS       K17_9_1             7830774 bp    DNA              UNK 16-NOV-2017
DEFINITION  Streptomyces sp. K17/9 whole genome sequence.
ACCESSION   K17_9_1
VERSION     K17_9_1
KEYWORDS    WGS.
SOURCE      Streptomyces sp. K17/9
  ORGANISM  Streptomyces sp. K17/9 Unclassified.
COMMENT     Annotated using prokka 1.12-beta from
            https://github.com/tseemann/prokka.
FEATURES             Location/Qualifiers
     source          1..7830774
                     /strain="strain"
                     /mol_type="genomic DNA"
                     /organism="Streptomyces sp. K17/9"
     gene            complement(170..1144)
                     /locus_tag="K17_9_00001"
     CDS             complement(170..1144)
                     /locus_tag="K17_9_00001"
                     /inference="ab initio prediction:Prodigal:2.6"
                     /codon_start=1
                     /product="hypothetical protein"
                     /transl_table=11
                     /translation="MRIDEAFDALQKTVDEDIEKTRLARGRRDLFKEALLKEPDVLETF
                     GSGSLSRSTQLKPIHDVDIVVVYDPHEHPGWGSSGPSAEEALEHIRSQVNRLLSQSKGT
                     HATVVRHTLLRNHAVKCFLDDPDDPEAFTVDVMTALRQPDNSLLIPEKLSARWVPANPE
                     YLIELVAEHQRSWPYFRPLVRLLKQWRLDAPVEGRVKSLVMEVLALQCLPMSGNRSQGL
                     KTFFTAAATRVNEGVWDPAGLCGEVQPDLDRQGLSAAFANAADLADRACAAAAEGDTDE
                     ALRLWQEIFGEDFPAPAPASKTTSLIGAPALITPRPIKDAPQG"
                     /protein_id="MG_K17_9_00001"
     gene            1310..1588
                     /locus_tag="K17_9_00002"
     CDS             1310..1588
                     /locus_tag="K17_9_00002"
                     /inference="ab initio prediction:Prodigal:2.6"
                     /codon_start=1
                     /product="hypothetical protein"
                     /transl_table=11
                     /translation="MLSRACRRSGCRGQRVGVVRNLPRSALHAAVTTHIWECWQTARRQ
                     WAAQLGDATPVEELLLFHGPLPNAVALGWLTARDRLTLVPHDLHEAR"
                     /protein_id="MG_K17_9_00002"
     gene            complement(1635..3104)
                     /locus_tag="K17_9_00003"
     CDS             complement(1635..3104)
                     /locus_tag="K17_9_00003"
                     /inference="ab initio prediction:Prodigal:2.6"
                     /codon_start=1
                     /product="hypothetical protein"
                     /transl_table=11
                     /translation="MPDLPAPSSTGVRIAGDRYQWLVAWQGCVTAVRDAALRVPNPVVA
                     VGVEVDGVGNVDDVVLYREEPPHTYMQVKYAADSSSPVNEEYLLKPSDQGGPSILHKVA
                     QAWQQLVGYGTPVDLALLSNRSPDAGDPLISLRDSRTQLLVPKAAQQGPRSKKGQARSR
                     WAAGIGLSEDRLLDLLKVLRFDLARDVMHLHEHLQMLMFAAGLRFDEEAMHAGADWVAR
                     RVADGQRRLSLADVREAIRSLRLEAGTSRAVLSVATLKPDPMAEDADYTVDWADRFEGA
                     SPYVKRRPLAPATWSQLQADIEAAPFRMPPGTTSIAVTGSLRLAPAFVVGAAFRMVTGV
                     DLAVAQRGQVWSSAAGYDAVLAPEVDEHALGLGPELAVAIAVAIDPTEDVLDFLREQRV
                     PVSRLLVLRPPGGAKDNSVPDAATASALAVGIRDLLRRACRAHPAIHLFQAGPMGLALL
                     LGNRWNRLRPTTVYEDVNSQQVYEKAFVVDA"
                     /protein_id="MG_K17_9_00003"
     gene            complement(3637..4221)
                     /locus_tag="K17_9_00004"
     CDS             complement(3637..4221)
                     /locus_tag="K17_9_00004"
                     /inference="ab initio prediction:Prodigal:2.6"
                     /codon_start=1
                     /product="hypothetical protein"
                     /transl_table=11
                     /translation="MTRAQLTDEEWGFVQPYLPVGEYGPYPGRLRQQFEGVIWKFRSGA
                     QWREMPDRFGAWSTVHNRFRQWRDAGVFEALLEGMIAEAAARGGVDLSLVSVDSTTVRA
                     HHDAAGMRLEEGVLDALEKAAAEAEAARQKGAARRNKTDRPASAVPAGPNGGMSGGGAG
                     SVSKPLGSGAREADRPAKSIWLPTAAAGLWL"
                     /protein_id="MG_K17_9_00004"
     gene            4337..4642
                     /locus_tag="K17_9_00005"
     CDS             4337..4642
                     /locus_tag="K17_9_00005"
                     /inference="ab initio prediction:Prodigal:2.6"
                     /codon_start=1
                     /product="hypothetical protein"
                     /transl_table=11
                     /translation="MSYFMYDVMGGTVEEPDPETIRRVLDGLAQADHEHPDISLTHETG
                     WCLSAFDSGLLLWENPDEDSAAPGEMRDAGREETLRLFELLAAGDIASLDALSWQR"
                     /protein_id="MG_K17_9_00005"
     gene            complement(4865..5140)
                     /locus_tag="K17_9_00006"
     CDS             complement(4865..5140)
                     /locus_tag="K17_9_00006"
                     /inference="ab initio prediction:Prodigal:2.6"
                     /codon_start=1
                     /product="hypothetical protein"
                     /transl_table=11
                     /translation="MATDAGMTEEFAAAAERVKTLRTKPSNDKLLNLYALFKQATVGDN
                     ETEAPGVMDFTGKAKWNAWADLKGKLRSDAEAEYIALVNTLMEADA"
                     /protein_id="MG_K17_9_00006"
     gene            5528..6721
                     /locus_tag="K17_9_00007"
     CDS             5528..6721
                     /locus_tag="K17_9_00007"
                     /inference="ab initio prediction:Prodigal:2.6"
                     /codon_start=1
                     /product="hypothetical protein"
                     /transl_table=11
                     /translation="MGERLSDRIAIGVLTRAFPPGLVDEVIAGTGRAEQRSRLLPARVV
                     VYFILAMCLFFGQPYEEVARLLGDGLGDGRRSWRVPTTAAIGRARRRLGVEPLKVLFAR
                     VCRPVAVAETAGAWYRRWRLVAVDGTTLDLADTEANDSFFGRPGSGRGAGAFPQARVVA
                     LAECGTHAVFGAAVGPLSVSEPVLSRQLFTELRAGMLLLADRGFYGFELWQAARDSGAD
                     LLWRMRKSAALPVVQVLADGSYLSTVHAEKDRKSRRSPVVVRVIGYTLARTGDATVYRL
                     LTTLLDPEEAPAKELAALYAQRWEIEITLDEIKTHQRGPKLVLRSKYPWGVEQEIYGFL
                     LVHHAIRQLMHQAATGRGLDPDQLSFTRSLRIVRRQVPAQAAFSPRPTRPGAGPHPG"
                     /protein_id="MG_K17_9_00007"
     gene            6920..7858
                     /locus_tag="K17_9_00008"
     CDS             6920..7858
                     /locus_tag="K17_9_00008"
                     /inference="ab initio prediction:Prodigal:2.6"
                     /codon_start=1
                     /product="hypothetical protein"
                     /transl_table=11
                     /translation="MPSAAAIAWCSCCLWGCRVGGLPIAGFEVRWRSGRRWCAGDCRRY
                     GYRSRTCRRRWRRWRGKASKSRNGGRPHSQPCAARPRSPAPTVARRRRRGGGGVSSADS
                     SRTSVTAVHAHPGGIHGSLDEEGERSPGRCGWCRGRRCSTPLREHSRGSGVVSRSGNGE
                     GGARRCVRCTHSIRAVQVCATLCGERSRSHWAKPASGNGIPASRPHRQHRKTRLPHQGV
                     TEPVPGVLGSVPALRTLRDSSTIKERSLALPSKRRRQGAATPTKPRKYPAHDHGPLTWS
                     AAFSDRCASYSAMSAPALLAWARRPCNPASG"
                     /protein_id="MG_K17_9_00008"
     gene            complement(8193..8954)
                     /locus_tag="K17_9_00009"
     CDS             complement(8193..8954)
                     /locus_tag="K17_9_00009"
                     /inference="ab initio prediction:Prodigal:2.6"
                     /codon_start=1
                     /product="hypothetical protein"
                     /transl_table=11
                     /translation="MQATTLPPRTADLFTQGLEQQTGAALLRFGAARPRPAGRAGWCGD
                     GAVAWLDEPRGHLWSVGDPTGAAALTLRAVHQLPGKIQEFTAPRGADTLLGRHLTVTDP
                     TAWTFRWTPDEPPHHPAEERVTELDEAHHGQLRAFLGKHSPAHSTRPGSCNVSLWAGIR
                     DTDGHLVACGAMSSLTDSGAPLMASVATDASRRGQGLGAALTTWLTRYAVRRYGHCTLW
                     QLADNTPADRLYTRLGYRNEDPCVSARISTH"
                     /protein_id="MG_K17_9_00009"
     gene            complement(9393..10208)
                     /locus_tag="K17_9_00010"
                     /gene="fabG_1"
     CDS             complement(9393..10208)
                     /locus_tag="K17_9_00010"
                     /inference="ab initio prediction:Prodigal:2.6"
                     /inference="similar to AA sequence:UniProtKB:O67610"
                     /codon_start=1
                     /EC_number="1.1.1.100"
                     /transl_table=11
                     /product="3-oxoacyl-[acyl-carrier-protein] reductase FabG"
                     /sec_met="Type: none"
                     /sec_met="Domains detected: adh_short (E-value: 4.2e-32,
                     bitscore: 110.2, seeds: 230); adh_short_C2 (E-value:
                     1.2e-35, bitscore: 122.3, seeds: 47)"
                     /sec_met="Kind: biosynthetic"
                     /translation="MSEQRVVLVTGGGTGIGAATARLLRTAGHQVVISGRRPEPLHRVA
                     EETGALAHPSDAADPEAVRELVEKTVSAYGRLDGVVLNAGIGRPGAVGDIAVEDWEELI
                     RTNLTGPFLLLRAALPHLLAARGAVVAVASVAALRNSVGNAGYATSKAALLHLCRSLAV
                     DYGPQGLRANAVCPGWVRTEMADRRMARFAAQEGLAGGAEAGYEEATRLSPAGRPGEPE
                     EVAEAVGWLLSPAASYVNGAVLTVDGGVTTSSVSGVAFDYRIEARTPRL"
                     /gene="fabG_1"
                     /protein_id="MG_K17_9_00010"
     gene            complement(10996..11403)
                     /locus_tag="K17_9_00011"
     CDS             complement(10996..11403)
                     /locus_tag="K17_9_00011"
                     /inference="ab initio prediction:Prodigal:2.6"
                     /codon_start=1
                     /product="hypothetical protein"
                     /transl_table=11
                     /translation="MKQQAAPSAPSISPYLFYKDPATGFAFLLEAFGLEKRMVNEVDGQ
                     VVNARAGIGPHTVIIGQARDEMKLLPASQLPAVHAGVMMTVEDVDAHFRHAKEAGAVIE
                     YEPQDMPYGLREYGARDLEGNLWFFASHLTN"
                     /protein_id="MG_K17_9_00011"
     gene            complement(11548..12513)
                     /locus_tag="K17_9_00012"
                     /gene="rhaR"
     CDS             complement(11548..12513)
                     /product="HTH-type transcriptional activator RhaR"
                     /inference="ab initio prediction:Prodigal:2.6"
                     /inference="protein motif:HAMAP:MF_01533"
                     /codon_start=1
                     /locus_tag="K17_9_00012"
                     /transl_table=11
                     /translation="MSPSTDASGRASLPLAGHALPPPYCPTARQRSVRHESVLGNWETV
                     WRRPRPDLRRFVAGYLGYDERGRSFRLRRELPSDLITLVIGFESSVRVFRAEQPCRGAG
                     AQGVEDAALRQQIFVTGTQDRYRLTETAPVSSGILIRFTPVGARLFLGLPMHLLANRAV
                     GAGELLDAPLLRRLTALAEPSGWEERFTTLDTLLAERLATGSTGAAPSPAEWAWEELRR
                     SGGRVAVRDLAERVGCSHKHLIDRFREQIGLPPKALSQVLRFRTAVGLIGSGLSLADIA
                     LTCGYTDQSHLSREFSRYAGRSPSAFSRAWVPDGGGLRAD"
                     /gene="rhaR"
                     /protein_id="MG_K17_9_00012"
     gene            complement(12497..12835)
                     /locus_tag="K17_9_00013"
     CDS             complement(12497..12835)
                     /locus_tag="K17_9_00013"
                     /inference="ab initio prediction:Prodigal:2.6"
                     /codon_start=1
                     /product="hypothetical protein"
                     /transl_table=11
                     /translation="MVSTDQVRELALALPEAEERDHRGRPSFRVRGKIFATLWPDDSIA
                     VIKAPREEVHACVTAAPETFEILSWGRSDFLKVRLAGAEGDEIAELLGQAWAGQVPKAL
                     AERHVAEH"
                     /protein_id="MG_K17_9_00013"
     gene            complement(13748..14788)
                     /locus_tag="K17_9_00014"
     CDS             complement(13748..14788)
                     /locus_tag="K17_9_00014"
                     /inference="ab initio prediction:Prodigal:2.6"
                     /codon_start=1
                     /product="hypothetical protein"
                     /transl_table=11
                     /translation="MLQLEPFYLRSPVAASPVKRDQADWEGIGKDGWADPEVVRARLAA
                     GADPDDRRAWPLHRAAEDGSPESVRELARWVSDVDRPDEEGETALWKAVCHGAEANAAE
                     LLAAGADAWTPRMGRWSPGRLALTTRLAPLFAANTPEHARLTEAERAAFAAADRQAAAF
                     GDDDLYTEGISVAFLSGVTVPEAVIRLGADPDDPGPTEYDPYDDWDHSARVVAATAVPG
                     GCVLLQHTFYGLTTDTWLTALTSGGGRAYGVFFNPKGGTFGILAENGTALHGEEIGLPP
                     FDADAPEDHWTHRFWLWDRPTQSWHNNELAYACHQAGITVPDARPITGPPDRWIEIPQD
                     SALTDE"
                     /protein_id="MG_K17_9_00014"
     gene            complement(14792..15370)
                     /locus_tag="K17_9_00015"
     CDS             complement(14792..15370)
                     /locus_tag="K17_9_00015"
                     /inference="ab initio prediction:Prodigal:2.6"
                     /codon_start=1
                     /product="hypothetical protein"
                     /transl_table=11
                     /translation="MDNARQLRRYRPPDDESVPPHCWFLPKQLPQTTEVGQGPETRILL
                     TGWEAWPSSLGIRLSVFKSRIGEHCGDGPGGLRFCLLFADGRRVSTLNDGPVPLDGPRR
                     PGLRLLDGSAGLFHDSILLHLSQLPPDGPLTLLTEWSAYGIPETRTEFDGAVLRAAAKQ
                     AVEVWPALPPRQPSDDEEDTLAHSTTGPR"
                     /protein_id="MG_K17_9_00015"
     gene            complement(15559..16338)
                     /locus_tag="K17_9_00016"
     CDS             complement(15559..16338)
                     /locus_tag="K17_9_00016"
                     /inference="ab initio prediction:Prodigal:2.6"
                     /codon_start=1
                     /product="hypothetical protein"
                     /transl_table=11
                     /translation="MPHATSPCHIVGISKTGNEPATPRPSTEARTNHISPHLGPAIGNS
                     PYSCSQLRSSAVPAAPANWLAAGRWGSDSRLRTSPGSPTAPRRRSPLHAPRRSGTTGSS
                     SATPRDTAMPSSNNGCSTRRRAAPAHRPRLVCPRGHRRNPSRSQGGAHRQARGPATAMG
                     RLREPSSAPPTSGGVWAVRWRGEWCQLLVPGLGRLGVELMAPACGKTGAGHPVVDAPDG
                     DLEDGPDVRAGGDATPAGGEVVCRGPADGCTSSFRVP"
                     /protein_id="MG_K17_9_00016"
     gene            16370..17029
                     /locus_tag="K17_9_00017"
                     /gene="cusR"
     CDS             16370..17029
                     /product="Transcriptional regulatory protein CusR"
                     /inference="ab initio prediction:Prodigal:2.6"
                     /inference="similar to AA sequence:UniProtKB:P0ACZ8"
                     /codon_start=1
                     /locus_tag="K17_9_00017"
                     /transl_table=11
                     /translation="MAEAIRDGLRLEAIAADIAGDGHSALELLSTNAYAIAVLDRDIPG
                     PTGDEIAKHIVASGSGMPILMLTAADRLDDKATGFEVGADDYLTKPFEMRELVLRLRAL
                     DRRRAHNRPPVREIAGLRVDPFRREVYREGSYVPLTRKQFAVLEVLVAAEGGVISAEEL
                     LERAWDENADPFTNAVRITVSALRKRLGEPWLIATVPGVGYRIDTGADADGRTARG"
                     /gene="cusR"
                     /protein_id="MG_K17_9_00017"
     gene            17007..18143
                     /locus_tag="K17_9_00018"
                     /gene="baeS_1"
     CDS             17007..18143
                     /locus_tag="K17_9_00018"
                     /inference="ab initio prediction:Prodigal:2.6"
                     /inference="similar to AA sequence:UniProtKB:P30847"
                     /codon_start=1
                     /EC_number="2.7.13.3"
                     /transl_table=11
                     /product="Signal transduction histidine-protein kinase
                     BaeS"
                     /translation="MAGQRVGRRQGLSVRLKLTLSYAGFLLVAGTLLLAAVWVFLLRGR
                     SNSLAVPDRSDFLRVFDPTNFGPVVFVPAGILVLAFLLVFGLVGGWILAGRMLTPLIHI
                     TEATRRVANGPLSYRIRLPGRRDEFRELADSFDMMLAQFEAHVAEQQRFAANASHELRT
                     PLAVTQALLDVARNDPDRDIRELVERLRVVNTRAIDLTEALLLLSRANQRSFTKEHVDL
                     SLMAEEATETLLPLAEKHGVTIETSGEMSITIGSQALLLQMTTNLLHNAIGHNLPDQGM
                     IWVNTGVRPDTVVLSVENTGEKLTPQLVSTLTEPFQRGTERLHTGHAGVGLGLAIVKSI
                     AQAHDGTLTLTPRPAGGLRVTVELPATSTRTRTDDDQA"
                     /gene="baeS_1"
                     /protein_id="MG_K17_9_00018"
     gene            complement(18257..19375)
                     /locus_tag="K17_9_00019"
                     /gene="femX_1"
     CDS             complement(18257..19375)
                     /locus_tag="K17_9_00019"
                     /inference="ab initio prediction:Prodigal:2.6"
                     /inference="similar to AA sequence:UniProtKB:Q2FVZ4"
                     /codon_start=1
                     /EC_number="2.3.2.16"
                     /transl_table=11
                     /product="Lipid II:glycine glycyltransferase"
                     /translation="MAFRVRVITANDHAAFNATQPTVSFLQTPAWASVKSEWESQSLGW
                     FGDRGQLVGAGLVLYRRLPGFKKSLAYLPEGPVIDWASDHLADWLGPLVDHLKHSGAFA
                     IRIGTTVAARTWSAGTIKTAIADPEITRLSDVPPDTVNDIAERARIQLRDLGWRPPKEE
                     EGFSAGQPRWVFQVPLAGKNEDQLLKGMSQLWRRNIKKAGKAGVVVTQGGVEDLPDFYR
                     VYLETAKRDHFIPRPFAYFPVMFEALLAEDKDRIRLYLAHHEGDLVASTIWIRVGEHAW
                     YSYGASSTAKREVRGSNTVQWKMITDALAAGCTVYNLRGITNTVDNDSPHLGLIQFKVG
                     TGGEAVEYLGEWDLPLNRLLYKAFDVYMSRRG"
                     /gene="femX_1"
                     /protein_id="MG_K17_9_00019"
     gene            complement(19384..20766)
                     /locus_tag="K17_9_00020"
                     /gene="murF_1"
     CDS             complement(19384..20766)
                     /locus_tag="K17_9_00020"
                     /inference="ab initio prediction:Prodigal:2.6"
                     /inference="similar to AA sequence:UniProtKB:P9WJL1"
                     /codon_start=1
                     /EC_number="6.3.2.10"
                     /transl_table=11
                     /product="UDP-N-acetylmuramoyl-tripeptide--D-alanyl-D-
                     alanine ligase"
                     /translation="MIPLSLGEITAVLGGMVKGDDGVTVTAPAVLDGRQAEPGGLFVAL
                     VGKHADGHDYAVQAGRAGAVAVLGSRPTALPTIVVEDVQAALQALAAHVVARLRDGLTV
                     VGVTGSRGKTSTKDLLAAVLSSASPTIATTGSLNNELGVPLTMLRAGAATRFLVLEMGV
                     RRIGDIAKLTGLVSPDVGVVLNVGQAHLSHLGSHEAIARAKGELVQGLAPGGTAVLSAD
                     DPRVAAMRALTDDPVLTFGRAEHADVRVLDVVLDRLARPSFTLRTANARTPVTLPLVGT
                     HQALNAAAATAVGLTAGVSLDAAAAALPTVSLSKWRLELRELAGGAMLLDDSFNADPDS
                     TRAALDALAAIEGGRRIAVLGEMLELGDGSEAAHRAVGEYAACRADVVVVVGARPLADG
                     AGERAVALADNAAAVEWLRGRVTAGDVVLVKASRGARLDEVATALVSGAPDVPVDRSRN
                     DR"
                     /gene="murF_1"
                     /protein_id="MG_K17_9_00020"
     gene            21311..22198
                     /locus_tag="K17_9_00021"
                     /gene="vanH"
     CDS             21311..22198
                     /locus_tag="K17_9_00021"
                     /inference="ab initio prediction:Prodigal:2.6"
                     /inference="similar to AA sequence:UniProtKB:Q05709"
                     /codon_start=1
                     /EC_number="1.1.1.-"
                     /transl_table=11
                     /product="D-specific alpha-keto acid dehydrogenase"
                     /translation="MPTITKDAVSEANIDLAAGNRCVSISHKSHVTRAALDALSRAGVE
                     YLSTRSVGCNHIDVSHARRVGISVGNVAYSPDSVADYTLMLMLMAVRHAKATVRRTDAH
                     DYRLSEIRGKELRDLTVGVVGTGRIGTAVIDRLRGFGCRVLAYDNRPRTDTDYTPIDEL
                     FRRSDIVTLHTPLTAETHRLVDRRRLEQMKRGAFIVNTARGPLIDTEALLSALESGELS
                     GAALDVLDGEEGIFYTDCQDKPVENRSLRRLQELPNVFVSPHTAYYTDHALSDTIRNTL
                     VNCLDFESGKTCAN"
                     /gene="vanH"
                     /protein_id="MG_K17_9_00021"
     gene            22186..23226
                     /locus_tag="K17_9_00022"
                     /gene="vanA"
     CDS             22186..23226
                     /locus_tag="K17_9_00022"
                     /inference="ab initio prediction:Prodigal:2.6"
                     /inference="similar to AA sequence:UniProtKB:P25051"
                     /codon_start=1
                     /EC_number="6.1.2.1"
                     /transl_table=11
                     /product="Vancomycin/teicoplanin A-type resistance protein
                     VanA"
                     /translation="MRKLKIGIIFGGSSEEHPVSVKSAQEVAANLDPRTYQPYWIGITQ
                     SGAWKLCDSPDAGWENGSARPAMLSPDRSVHGLLVLEQGRCEVVRLDLVLPVLHGTFGE
                     DGAIQGLLELSGIPYTGCDIQSSAMCMDKSLTYTIAQSAGIATPNFRVVAADEKVDAEQ
                     LPYPVFVKPARSGSSFGVSKVAGERDLPSALEAARQYDPKVLIEEAVAGSEIGCAILGE
                     PSAPIAGEVDRVALSHGFFRIHQEDSPETGSENSTFIVPADISEESRQLVQESAKTIYR
                     ALGCQGLARVDMFLKDDGQVVLNEVNTLPGLTSYSRYPRMMAAAGLPLSEVIDLLVSTT
                     LNQKKR"
                     /gene="vanA"
                     /protein_id="MG_K17_9_00022"
     gene            23223..23831
                     /locus_tag="K17_9_00023"
                     /gene="vanX_1"
     CDS             23223..23831
                     /locus_tag="K17_9_00023"
                     /inference="ab initio prediction:Prodigal:2.6"
                     /inference="similar to AA sequence:UniProtKB:Q9XAK6"
                     /codon_start=1
                     /EC_number="3.4.13.22"
                     /transl_table=11
                     /product="D-alanyl-D-alanine dipeptidase"
                     /translation="MNDDFVYLDELVPGIRWDAKYATPDNFTGEPVDGYLANRIVGTTA
                     LCAALERAQEEATSLGFGLLVWDGYRPQRAVDRFRRWSEQPEDGRTKQLHYPNIDRSEL
                     FDRGYVAARSAHSRGSTVDLTLYSLITGENARMGGDFDFMDPVSHHGARGITPTEAKNR
                     EQLCSIMEKCGFARYDCEWWHYTLKSEPYPDVYFDFPVT"
                     /gene="vanX_1"
                     /protein_id="MG_K17_9_00023"
     gene            23890..24474
                     /locus_tag="K17_9_00024"
     CDS             23890..24474
                     /locus_tag="K17_9_00024"
                     /inference="ab initio prediction:Prodigal:2.6"
                     /codon_start=1
                     /product="hypothetical protein"
                     /transl_table=11
                     /translation="MRRTAPSGLDVFLRRTDPSQLHDWASDGYHSCEEYLFWSRKVCGL
                     ACLQSLLHGWTDIRLPMRELLSLALDWGCYVVGPQGRVQGLIYRPFMAWVGSQFGFKCR
                     LLENTPIQESARAVRPGHALIASVSPEIRDPSTCEPRRGGHLVLVHEVHGRTVRFHNPS
                     GYSHNADSTSLPMRVFERFHARRGILVSATP"
                     /protein_id="MG_K17_9_00024"
     gene            complement(24506..25759)
                     /locus_tag="K17_9_00025"
     CDS             complement(24506..25759)
                     /locus_tag="K17_9_00025"
                     /inference="ab initio prediction:Prodigal:2.6"
                     /codon_start=1
                     /product="hypothetical protein"
                     /transl_table=11
                     /translation="MSSSNEATAPEESQPGPAAGPSGLRRYLNLLSAPGALRLSVAALL
                     ARLPSGMTALLLVSSVARATGSYAQAGTAAACYAVGVGVSGPVRGRAVDRRGARRVLLI
                     AGCGQAVGFLALLAALAFHLPRPLILAVALAIGLLLPPVSPVMRTMWRRSLPEDELRAA
                     AFAMESVVVDMVYIVGPSLVTLLLLLSTPAVALAVNAVLLAGGCLVLASAPTIRDWPTT
                     TAAERHWLGPLRTAGVRWMLPIGLLATGSISGIEVALLASAGARGHSDLGGLLVAVFSV
                     GGVCGGLLYGSRNWRGTTAQHLRLLLLLLASGYFIASLLHGLWWLVLLFLVTGLALAPM
                     MTAQFTAMEQVAPEESMTESFAWLNALGQAGGALAASAVGLLITNNGPDRAFLIPTAMA
                     ALAAVLTFPLRTSPERRP"
                     /protein_id="MG_K17_9_00025"
     gene            complement(25812..28283)
                     /locus_tag="K17_9_00026"
     CDS             complement(25812..28283)
                     /locus_tag="K17_9_00026"
                     /inference="ab initio prediction:Prodigal:2.6"
                     /codon_start=1
                     /product="hypothetical protein"
                     /transl_table=11
                     /sec_met="Type: none"
                     /sec_met="Domains detected: Lant_dehyd_N (E-value: 3.1e-08,
                     bitscore: 32.4, seeds: 38); Lant_dehyd_C (E-value: 3.3e-19,
                     bitscore: 67.3, seeds: 37)"
                     /sec_met="Kind: biosynthetic"
                     /translation="MTAAAAATGRDTGPDPAAPPPGRPPQDVHIAGTVSFGARALEWEL
                     VPWALLRTPGFPVDGVAGLADPELVAADDRLAGLRAARETARRELTDELGRHVTGQAAG
                     GLRAVRRAVAAGRPVPEPALATWAEAGLDPAFPARWNTLTGEIAAAEHDLTERYAEAHA
                     RSGRRIAELCRDPRFQHAVYLSSQSFFHHGLPRIVTGTKEAVRQDRPTRKALATAARYL
                     RRLSVRCEQTSFFGPTHFVHLDPALDRALLLGPPDHRRTYAEPGIWLLELLADLDYRST
                     PAEQRRPRRHPLFRPERDRLISALDGRFRRASGAALALWRALDGERTLAQACAAAGVPM
                     AEADRLLAELGPTVIRRTPVASHALHPLEQLVAAEADAAGPAHRIAEAVRTFGTAPWPD
                     RRTAFEAAEALVTGLGARTRQGEGQHYVDRYVLHEECAHPLSARTALGAPAVDGITSAL
                     RAVLPLSYLGALVAREDAREALRQATGGRRTPLARAGSLRLPTVTRRRDALAADLATLV
                     TERGRVSGIARLTSSDIEALIHRHCPPLDPADHFATVAGPDLMAMGPLEEATWVLGELH
                     DDGSYVAGAVTRLHPDGAGLRADFERRTVSVIDPDGMAAVVSRRRNKFLVPEMPGLSIE
                     VGGYSTKPRTQTVPLSEADIAEDGTALHIDGRRLRLYSGDIPSDVHRALAVPALNPVVI
                     DTGDHTPRVCVDGTVVQRARRRLRLTGGLRGYDGWSAAQRLRRDAALPRRVFVRHPAEP
                     KPLFVDFADPYAVADLMRLPAAEVVVTEMLPDYPGLWWRPDGEAVCAELRTSCLVRLAP
                     TPKDVLRTTAP"
                     /protein_id="MG_K17_9_00026"
     gene            complement(28280..30583)
                     /locus_tag="K17_9_00027"
     CDS             complement(28280..30583)
                     /locus_tag="K17_9_00027"
                     /inference="ab initio prediction:Prodigal:2.6"
                     /codon_start=1
                     /product="hypothetical protein"
                     /transl_table=11
                     /sec_met="Type: none"
                     /sec_met="Domains detected: Lant_dehyd_N (E-value: 2.3e-20,
                     bitscore: 71.3, seeds: 38); Lant_dehyd_C (E-value: 7.8e-21,
                     bitscore: 72.7, seeds: 37)"
                     /sec_met="Kind: biosynthetic"
                     /translation="MSVGDHRWTLAPVLVLRHAGLPFDWVESLGAAPAALDACDALLAI
                     ENELAALLGAEAAGRLVSALETGRGAKAPRSAREAVTRWREGWDRLTEAHAADRRRLRA
                     RLRALAGDPRFRDAVFTSNPGMYDAMLAGYLDRDDVPDTARHRRTERQIYSYLQRFCAK
                     NETASAFGPMGYGSLGDGKGLRVEPAGPRRRRAFLTHWAVTEVATAAARDKALAPHVPV
                     RIGLLTARDGDRLTIAGTDTAIHPDATQTRLTDLLAKDGPSSLAALARTAALPLRAVAD
                     ALRPLLAVGAVLRSFDVPNETVDPLPGLRAALSALPPVPARDTWTARLDELAAHCDRFA
                     AAAGDVEARREALAELEAAFTAATGVPPRRGAGAVYADRLVLFEEASSPFRIEIGTDLA
                     EALTRALEPALESSAAFGDRVQTDHRRRMAKVVREATGPLGFLDYARLARPDGESGGRF
                     SPTEPVVVPGLGGQHVRLDPRTFGDPEPGERYALPDVCLAAPDAEAASRGEYRVMVARV
                     HHHLLLTGWLGTFHPDPAAFDRVAAEWLERQDGRVIGLATSRRNKGFYRFPGPRLVFTA
                     GDPDARTDNVPAAACTVEVREGRPVLLDPHGRPRQLYPVLNDLTTYPPFAALSPPSVLH
                     APLTGETDRHLGRVGIGDACYQRERWTLDGRELPVVQPGPGPLLTLRRLARTHGLPRFV
                     FARLASERKPFLVDTACPFAADLLAHLAADRTTRSVRFEEMYPGPDELWLRDASGRYTS
                     ELRMQLTRRPVEAA"
                     /protein_id="MG_K17_9_00027"
     gene            complement(30657..32171)
                     /locus_tag="K17_9_00028"
     CDS             complement(30657..32171)
                     /locus_tag="K17_9_00028"
                     /inference="ab initio prediction:Prodigal:2.6"
                     /codon_start=1
                     /product="hypothetical protein"
                     /transl_table=11
                     /translation="MNTTVIVPPGGDPSLRPVWPGAHRLLEPGRRFVARVLRDTAAADD
                     TSPERAALLRAASAALADPDGPLERLRAAALLMRTATEPDDRSTVRVTLDDISLADGST
                     EDSRAVLRAVRGPVPYQPELDAAVAAVRSDDEVWIVLDRDQQLPAAAALAERLPVRPRI
                     TGRYAQTHWHVLALLAPFRSATLARPPAAVHWSVAGLPDGDRPTRDGTPVHWRERAADA
                     IPPGPWAGRIGLRDVVERPGELIDGGCVTAVLGVCAADEEELLGRGGSRVPAAEVRAAT
                     ARLRAAGVTVLAELWLGAPGVGADRAQDTAKRLTAPDSPVDRLVGLRPFDWPVHWDDPA
                     WGGISVRLPPETGPDLARHRRFEAPGTLEPQQVTELVNTIGPGLARTGQMVPARTAAAY
                     LATGRPSDDRSAADGPTAPPDRPTPGIRLAPEVRLVTVKDTAGGAQWYAVDLRLGRVVR
                     LDPRMAGRLRIGRHPVPESDALPGTSDATRTRLLDALVRAGLLVRR"
                     /protein_id="MG_K17_9_00028"
     gene            complement(32168..34609)
                     /locus_tag="K17_9_00029"
     CDS             complement(32168..34609)
                     /locus_tag="K17_9_00029"
                     /inference="ab initio prediction:Prodigal:2.6"
                     /codon_start=1
                     /product="hypothetical protein"
                     /transl_table=11
                     /sec_met="Type: none"
                     /sec_met="Domains detected: Lant_dehyd_N (E-value: 2.1e-10,
                     bitscore: 39.3, seeds: 38); Lant_dehyd_C (E-value: 1.5e-41,
                     bitscore: 141.1, seeds: 37)"
                     /sec_met="Kind: biosynthetic"
                     /translation="MTPTAPRDAPLFRMLDPFVLRRAGFGIGLLDGLDCPGTASALLAA
                     QEHAARAETARARLLNELVPAEVARLRAAGDRDGLRALSALRSRIGRRRVRVLPEGPWP
                     AGLADGYREWTDAVAAAARDTARADELLLREEQSAAERLFAATARQDVREALFLLSPGF
                     LDSLVRHDRQPNPPGGGTAAERALQRRAYAFLQRLGAKNETTSFFGPVCFGSIDPEAKA
                     GPEAKTVGHGPETPTGVVRRGAFVSFWAAAAWGRAAAAIPAVRRRLPPRRIAAVVLDGS
                     RAALPGRPPVDLEPADLALLRSVDGTRTAAELAAATGLAHREAESRITALERNLLVRRD
                     LEPGSTTLHPFQDVVSRLPDVPEAQPFRTAAADLSALVERFAAETGTPERTKILAEAEA
                     LFESVTRVPARRNQGRTYADRFILFEDCWADGQPVRWPPALARRIERALDPVFRLGLTA
                     GHLMREGLRGIAAGLLAEHGGSLPFLRFAELLAARLDEGALLPVRQKHERWRSALLDRF
                     LAASDGRVAALTPDAVADLADVPDGRFFVSPDVMLPADPAAPLVLGEIHPYMFAWGLQG
                     HFAPDADHLARAVRPALDVWGGPARAATVLHRRQHKGLVGDAYPGRFIEVTGRAGTGPE
                     RRAMAGELTVALVDGEPVLLGPDGPLELYVGEEDHAHLRVFAPVPVEFPRLAAGEHTPR
                     LVLGDVVVQRERWDLPAGALPELDRVTDRAALFRAVVAERARRGWPRHVFALSPTETKP
                     MYLDLDVPQAQEHLRSLAAAGPLAVTEMLPGPDELSLHRSTGAFTSEYRIAMVAGTGPA
                     S"
                     /protein_id="MG_K17_9_00029"
     gene            complement(34606..36561)
                     /locus_tag="K17_9_00030"
     CDS             complement(34606..36561)
                     /locus_tag="K17_9_00030"
                     /inference="ab initio prediction:Prodigal:2.6"
                     /codon_start=1
                     /product="hypothetical protein"
                     /transl_table=11
                     /translation="MYLATSAEARTQWPADALVVCAGAPERQSDDGAPPLTADFGVCLP
                     VAFAGLRSVISTLSSIAPEAVRGTAESRQPEWNRLYPGTFPEAPLLADLAGTPSERRLH
                     AESEQVFRVLDTAAEAVVAAMTATGRPLHLRGVGYTDLLSLRGLPRILERLALAARHPE
                     VRLHLHDVVPADADLDRWGAPPAAEIRRRMTAALAARLGVPFPSGSVPLPTGGEQAAPT
                     DGYTPPEADPDSAAVDEHRLLTTALDPAPDDADATLTAAAALLAMRSCFFACNHEGGVL
                     AARALLDRLTADPDLATDRVREHFAALDPGDGTPAIGIHADAIESVPQLRSLSLRYLGM
                     VRALVLDHDGAREEFTRAVEAAPDAITEARVLLLRALLSVKRSRMLESGTADIDRGLER
                     LSAVDSPTAGVERAWLRNVRALAHVRSGEYAQAMAQEKQAVALIGRLHSADATHLKINL
                     ISNISVLQEMAKKYDAATRTWDQFARISTDWGDSFFKHHHYRAAGLHLRAGRHAEALEG
                     FTAAYDIAHKLADHLHRQLIALEIGGMLLDLDRPEEARTWYERAEAAATTLADPYTLAL
                     ARTGVALAAGTLPDGDAVRRPAALSCAHLREAHRLCQALDAADDGDPTALRALLPRPKT
                     KLNRPFLLTRADLETP"
                     /protein_id="MG_K17_9_00030"
     gene            36955..37092
                     /locus_tag="K17_9_00031"
     CDS             36955..37092
                     /locus_tag="K17_9_00031"
                     /inference="ab initio prediction:Prodigal:2.6"
                     /codon_start=1
                     /product="hypothetical protein"
                     /transl_table=11
                     /translation="MAEEKTLEETAAAADAIPEDGEEIDELDDMEFLLEEIENRIAPLA
                     "
                     /protein_id="MG_K17_9_00031"
     gene            37156..39762
                     /locus_tag="K17_9_00032"
     CDS             37156..39762
                     /locus_tag="K17_9_00032"
                     /inference="ab initio prediction:Prodigal:2.6"
                     /codon_start=1
                     /product="hypothetical protein"
                     /transl_table=11
                     /sec_met="Type: none"
                     /sec_met="Domains detected: Lant_dehyd_N (E-value: 3.1e-16,
                     bitscore: 58.0, seeds: 38); Lant_dehyd_C (E-value: 1.2e-34,
                     bitscore: 118.3, seeds: 37)"
                     /sec_met="Kind: biosynthetic"
                     /translation="MTLGPVPDLSAGTEEPTEEPTEEPPDAHWRPAPLALLRRTGFPVR
                     LVECLADARVGEALAAHAAAHSSAEATRTEFLESGFPRIVAEQEAAGAQRTVFRHLYRI
                     RRAVERGTTPPQESRTVTAALGGEAARWMTRLADAADALDRCESRLEEAAARALEHART
                     QVWRCAADPRFREAVLLSNPGAWERVLRPADGTAPAARNSKVRRSEWLLYAYLQRFCTK
                     NESISFFGPVDPVRVDPEGPSLLLERRPGTLQAHWLRASHWAAQALADRIAADPEIAEA
                     LPLRPAPGCALSRDRRHLLLPNGRRITPPPPAAAALHGAEAGLTLAELTEKAGPEAAEA
                     ARGLLDRGLLRRDLPVPTAVDDPLGWLRHAVAALPETGPARTRWLAELDALAALVEVCG
                     DADPAGRPAALFAVEQRFADLSGHPARRADGAIYADRLVVTEDCRGDVVEASIGGRLLD
                     HLSHGLEPVLRLCASYGLTVADAVHRRAVALHAELAADGTVGLLPFLSALDGRVPLEEV
                     MADPAVVAFTDRLSALVRSRSRDGEADLAPGDLAGLLRPLPPGLSVSPDVMFVADGEGG
                     LGDRPRLVIGEIHHGTQVWTHLTALAPELPRVAEGLAGLLEVDGRAPAALVHRRTQGKA
                     FERDLPGPDIEVLGRSAKPAGQRVRAAEIDVVVDPGGALRLHHPDHPGLFLRPRDPRAA
                     SSWLFGPPPVVLPPLDLGTDTPRTRVGEVVVWRRTRTLPRERYAELLAAAGPAELLLAA
                     DRLRRAHGLPVRGFVRVPGERKPFWADLTEPLGLEHLAHLIRSAGDGPVRHTEPLPDTG
                     QWWLGDEQGRYSSELRLTYCTARSPVPSPSPSPSLSAPASHPPAQARKAKPRKAKQ"
                     /protein_id="MG_K17_9_00032"
     gene            39759..40874
                     /locus_tag="K17_9_00033"
                     /gene="thiO"
     CDS             39759..40874
                     /locus_tag="K17_9_00033"
                     /inference="ab initio prediction:Prodigal:2.6"
                     /inference="similar to AA sequence:UniProtKB:O31616"
                     /codon_start=1
                     /EC_number="1.4.3.19"
                     /transl_table=11
                     /product="Glycine oxidase"
                     /translation="MKQRYDTIVIGAGVVGASTARRLATAGAHVCLLDAHHTGGRGSRA
                     AAGVGVPSARLLGDPEMLAFAEAGRKQLRADLEDLTGGEPGLLRVEAPVLRLVRDGRHR
                     AELETAAAGHPDRLGTWLEAGRLGEAEPLLDARRLHGAYLDTGGMVLDADAYVTRLQQA
                     AGAAGADVRLGVAVHAVEPDATGVRVATQAGRLSADRVVVAAGAWSGALAGLPPLPVAP
                     LRGQMLRLDTPSAVLRHVVSGSVYAAPAPNGTVVVGATEEPEGRTEAVTPEGLLVLGAF
                     LSRTLPRLAAASLRTAWSGLRAATPDGRPLLGPLPGTDRVVVAAGHGGQGLLTGALTGH
                     AVTALLSTGHDEWCTAFSPDRALQPGQDVRR"
                     /gene="thiO"
                     /protein_id="MG_K17_9_00033"
     gene            40871..41383
                     /locus_tag="K17_9_00034"
     CDS             40871..41383
                     /locus_tag="K17_9_00034"
                     /inference="ab initio prediction:Prodigal:2.6"
                     /codon_start=1
                     /product="hypothetical protein"
                     /transl_table=11
                     /translation="MSETSADRRAPATDPVRLARAWVHRNRLGRIATVGRDRVPHAVPV
                     IYAYDHRRNLLVFMSAPGTRKVRNLLANPQVCVVVDDGQTLRGAQVHGRARVVDGGPEF
                     DGLQRYLLEQGRVTHVRPASEQVVVVVEPDRWVSWGLAAAGRAKPRTAAEADGATEPGT
                     GEAGEGR"
                     /protein_id="MG_K17_9_00034"
     gene            41380..43857
                     /locus_tag="K17_9_00035"
     CDS             41380..43857
                     /locus_tag="K17_9_00035"
                     /inference="ab initio prediction:Prodigal:2.6"
                     /codon_start=1
                     /product="hypothetical protein"
                     /transl_table=11
                     /sec_met="Type: none"
                     /sec_met="Domains detected: Lant_dehyd_N (E-value: 2.6e-21,
                     bitscore: 74.3, seeds: 38); Lant_dehyd_C (E-value: 1.1e-50,
                     bitscore: 171.2, seeds: 37)"
                     /sec_met="Kind: biosynthetic"
                     /translation="MTGAGTGTMTGAEPVKGPGARWELHPHFILRGTGFPFAPLDGVSF
                     PDTSDRIDALLDAEEALRAAADAAVAHLRPREAVTDGRLRRRLWKALSRLRPLPEEEEL
                     GGLESPARSLLDAYRTAHRRRERAEDEARRVFGRELPARRSALHRLAGDERFREAVWLS
                     SPQMYERGLRRYLATAPDTPRTGPVRSLERQVAGYLQRFCAKNETASFFGPINYGDFAE
                     PGDEAPRAGGVTRRHAYVAYWVVRALADVIAAEPHVQPYLRPRLSPLVRFDAAGPTLTL
                     PDDRVVEPRGTAAAVLPLLDGKRTVADLARESGLDEAEVLAELRRLTGQRLTLLGVDLP
                     VTEPRALEALREWVDALPGSCAGRAPWQRRLGALHARQEEFARAGFARRRELLAELEED
                     VVRLTGRAARRSGGQLYADRLVITEECLGEATPLRLGGEVLAAFTRELAPVLDLLAAEA
                     VARHGELTDAVLDFVPALRDGRRLPLVRYLARPWQRLADPEPGPRPWRAPIESRLAADP
                     SGGPVRLEASDVPVDERLLRGRALLCSPDVMLVADSLEAVRAGDFTLVLAESHDTMLLW
                     GWALQFLPSPEAGRQAGAELLSRLDTDHPLANMLTSKRAKIVPFEFPGPTLEAAQPSSR
                     RDGETIPVGEVTVGREDGRLLLHAGRREGLLLYNGELESAAHNVLAPPRVRPVAFGGPD
                     RRHVPRITVGRTVVQRESWRVAREELHDPAYDRLPGEDQAFALLRAVRRLARTHRLPRW
                     VFAKIPGERKPVLLDTRGLFLTELLLHLSEPGGELTLSEMLPGPDELWLTGPGGGYCAE
                     LRLSAVRVREPRC"
                     /protein_id="MG_K17_9_00035"
     gene            43851..45203
                     /locus_tag="K17_9_00036"
                     /gene="tldD_1"
     CDS             43851..45203
                     /locus_tag="K17_9_00036"
                     /inference="ab initio prediction:Prodigal:2.6"
                     /inference="similar to AA sequence:UniProtKB:P0AGG8"
                     /codon_start=1
                     /EC_number="3.4.-.-"
                     /transl_table=11
                     /product="Metalloprotease TldD"
                     /translation="MLKLDPGLAVRTAESAAGRGRLATVFAEAQHLYRAVADGPDVQLS
                     VHSRGGTGLSCVSSDGVRHRHLPSVDDETLPLLLAALRDPGPPAPPGHGRPWRYEHDLD
                     AAGRLADLVALASETVSLAEPGVTVGRVSGEALVSTVFVAREDGLVREDHRTSLELRIS
                     ALARRGGATARALRVVSAERYGTVDRGTVRAAARSAAAAAARNLDAVDVPVGELPVVLA
                     AGGPAALLHEVCGHGLEADVARHPGSAYHGLIDRKLTTVPLTLIDSPTAPHGAGLYRVD
                     DEGEPAQEVTLIADGVLRSYLHDRRTALSGGGRAHGHGRRLSYAHPALPRMSSTYVAPG
                     ACPAEEVIASTARGLYVESILSGETDMSSGRFSVRVTSGRLIERGRLTAPVRETTLAGT
                     GSEVLAGIDLIGDDLRFLPYGYQCNKLGQFPLTVSVGQPTLRVARLAVTGP"
                     /gene="tldD_1"
                     /protein_id="MG_K17_9_00036"
     gene            45200..46672
                     /locus_tag="K17_9_00037"
                     /gene="tldD_2"
     CDS             45200..46672
                     /locus_tag="K17_9_00037"
                     /inference="ab initio prediction:Prodigal:2.6"
                     /inference="similar to AA sequence:UniProtKB:P0AGG8"
                     /codon_start=1
                     /EC_number="3.4.-.-"
                     /transl_table=11
                     /product="Metalloprotease TldD"
                     /translation="MNLPAHLTITGSSSPAGSPYPADSPSPADSLSAAGRYLDDCRALL
                     DAVARAGIEVADLHGVRESLDALTVSADGDRAERAGVTVTTRLRVWLDGRQATVLLADP
                     AAADPKETAALALALARRATTAPGTASPAVADGIPAATDGVPAVVGSVPAGLLPGTAGT
                     EAALPAQDRLAPLVKTLAARRSGPAALGTEHVRTHRCTVIARTPERAVGFEHVQHHVWH
                     WREGLGGHRLDGLTAPAFAGLDFAQLDTRIDEFLALHTAVREPLGRQGRIRVLLHPEVA
                     AHLVRSLGFLLCAGNVLSGMRPLLERIGRRIAAPAVTLVDDPLLPGGSESAPVDAEGTP
                     TARALLLEEGRLRGFLTDRAGAAALGVTPTGAARCPNLARRTLEGPSNILLAEGTSSPD
                     ELRDLLDDGLEAVAVTQPGRIRGRRGTFVTEVLGWRIRGGRRVHPVGPVRLSLGIFELL
                     RSVEATGNDAVASYLATGARAPSVLVGGMEVG"
                     /gene="tldD_2"
                     /protein_id="MG_K17_9_00037"
     gene            46675..49188
                     /locus_tag="K17_9_00038"
     CDS             46675..49188
                     /locus_tag="K17_9_00038"
                     /inference="ab initio prediction:Prodigal:2.6"
                     /codon_start=1
                     /product="hypothetical protein"
                     /transl_table=11
                     /sec_met="Type: none"
                     /sec_met="Domains detected: Lant_dehyd_N (E-value: 1.3e-11,
                     bitscore: 43.2, seeds: 38); Lant_dehyd_C (E-value: 4.1e-15,
                     bitscore: 53.8, seeds: 37)"
                     /sec_met="Kind: biosynthetic"
                     /translation="MTWLLHDRLVLRTTGVPFDVLDDLRLPDTAAALEALGTVRRALER
                     HREALLREHFPAAVRALPADDTAARRRLSRQRSAVGRGRPASAVDEVGQHGMASQLLQW
                     NELLREETAAAERAAARHAAEFADCRARLHRRAADPAVQEAVLLLSPDFHTALRRYAET
                     PPSFAADGSGGRDARRVERRLATYLQRLAAKNETNGRYGPVDYGRLLPEAALPLLIRRA
                     AEPGRVTVFSTARLAGAVAMAVQADPRMRRHLRPRRSVTHRFTGDQAVNTITGRALSLP
                     GPDARLVALCHGDLTCEQLAEKLGEPWARTADRIEALVGRGLLAVAPMFPPDTAYPLAA
                     IAGRLCTLPADDDAVRAWRETVGRLETLVARSGVSSGEPDAPARSELAARYEELSGQSA
                     RRGAGRAYADRALVFEEARGRLDRFELGAAPTRALGDGLLPVLDLWRTAALLRRGDQQR
                     RCGRLLESLGTDRLPLLAYLRAAAGRRDLPADEPPPTALLDDPLRRLLAGREDDHVVEL
                     DAADVTAIAADAREAAARSDRRGAALPSFTSVDVLLAAPDEAAMARGAHMLVVGEGHAP
                     PLLSVFPTDHFRREREGAGDPIAALLRTTWSDAGVRVGQVVIGRDTKIFAYRLADVLVE
                     LRPHLERADLAVPAAHLEVRRTSEGCLLHDTDGALLLHPQLRRGPGFDPLSPLTLPAVE
                     DHPLVLGGHTPRLTIGGVVYQRERWQTAGLPWDASLSGFGLLRAAHEWRVRNRMPEHVY
                     YRAPEEPKPLLLDFTSRHLVEVFHRHAARTAGPVTLTEMLPEPSRLWLRSPAGRHTFEL
                     RVFAVHDGGSDATADGWRVHRAPGG"
                     /protein_id="MG_K17_9_00038"
     gene            49313..49906
                     /locus_tag="K17_9_00039"
     CDS             49313..49906
                     /locus_tag="K17_9_00039"
                     /inference="ab initio prediction:Prodigal:2.6"
                     /codon_start=1
                     /product="hypothetical protein"
                     /transl_table=11
                     /translation="MNLSVAVLAQVPAEAACLRVTLPRSARLGEVTVFSLGAGPEVAAV
                     AEEHGTPVVDVPWADHYGRAPSDVLAALSGTRLLVFADEEPFASEQQPGPAAREWTGQP
                     AAVGIVHRVSGTDHYQEEREIRPAPPGDVLSFTDRVYRKAVAGGRELDPERAPLSPFTL
                     VHHPARWEGLAVQRVRPAHDPGGRSRAGGVASFT"
                     /protein_id="MG_K17_9_00039"
     gene            50091..51086
                     /locus_tag="K17_9_00040"
     CDS             50091..51086
                     /locus_tag="K17_9_00040"
                     /inference="ab initio prediction:Prodigal:2.6"
                     /codon_start=1
                     /product="hypothetical protein"
                     /transl_table=11
                     /translation="MDDDRWDDWPERWVGTDCDVRAAVSAIPREVKDGFRHDEVPWQRF
                     RHFYGPGEEIPGLLATLASGDAEAADGALRQLWTSLHHQGGTIAVGALAVPFLLRIAAT
                     VRAELRAETLRLVAEIGRCQHMGDGSREGLLQVAEEPLMIEGSTMCPVDWTIQAARQAV
                     TDDLHLLLPLLSDPDPEVRSVTAYVLAAATGELSHVSSALQFRLATEDDAVVRVSLILA
                     IAQLAREHQDEDAPKWAWGLWSDPGRPPEVRIGAGLAWLCLVTDPVPDELRALLTDPGT
                     RQYDGLLQPVPWLTWIDPTGVGLRSCIDEMLTANIPETVLDDPWGGGPSS"
                     /protein_id="MG_K17_9_00040"
     cluster         51070..98695
                     /cutoff=20000
                     /product="t1pks"
                     /extension=20000
                     /note="Cluster number: 1"
                     /note="Detection rule(s) for this cluster type: t1pks:
                     ((PKS_KS & PKS_AT) or (ene_KS & PKS_AT) or (mod_KS &
                     PKS_AT) or (hyb_KS & PKS_AT) or (itr_KS & PKS_AT) or
                     (tra_KS & PKS_AT));"
                     /note="Monomers prediction: (pk) + (nrp)"
                     /note="Structure image: structures/genecluster1.png"
                     /contig_edge="False"
     gene            complement(51099..51434)
                     /locus_tag="K17_9_00041"
     CDS             complement(51099..51434)
                     /locus_tag="K17_9_00041"
                     /inference="ab initio prediction:Prodigal:2.6"
                     /inference="similar to AA sequence:UniProtKB:Q45619"
                     /codon_start=1
                     /product="Insertion sequence IS5376 putative ATP-binding
                     protein"
                     /transl_table=11
                     /note="smCOG: SMCOG1151:transposase (Score: 128.3; E-value:
                     4.5e-39);"
                     /translation="MEAADEKQLNKTVARYGRVDLLCIDELGYMELDRHGAELLFQVLT
                     EREEKNSVAIASNESFGGWTKTFTDPRLCAAIVDRLTFNGTIIETGTDSYRLASARART
                     EAPAKAG"
                     /protein_id="MG_K17_9_00041"
     gene            complement(51443..51607)
                     /locus_tag="K17_9_00042"
     CDS             complement(51443..51607)
                     /locus_tag="K17_9_00042"
                     /inference="ab initio prediction:Prodigal:2.6"
                     /codon_start=1
                     /product="hypothetical protein"
                     /transl_table=11
                     /note="smCOG: SMCOG1151:transposase (Score: 33.1; E-value:
                     5.6e-10);"
                     /translation="MTECDDRARRRSERRIKAAGFPRDKSLRTFDFDANPDIDPAVVTA
                     SVTRSPPSW"
                     /protein_id="MG_K17_9_00042"
     gene            complement(51607..51777)
                     /locus_tag="K17_9_00043"
     CDS             complement(51607..51777)
                     /locus_tag="K17_9_00043"
                     /inference="ab initio prediction:Prodigal:2.6"
                     /codon_start=1
                     /product="hypothetical protein"
                     /transl_table=11
                     /translation="MTTLPRQRNLTEQAATRAIDTACRLLRLPSIRNEFAEIADRAAKD
                     QMTYQVSSPSC"
                     /protein_id="MG_K17_9_00043"
     gene            complement(51774..52364)
                     /locus_tag="K17_9_00044"
     CDS             complement(51774..52364)
                     /locus_tag="K17_9_00044"
                     /inference="ab initio prediction:Prodigal:2.6"
                     /codon_start=1
                     /product="hypothetical protein"
                     /transl_table=11
                     /note="smCOG: SMCOG1213:transposase (Score: 22.9; E-value:
                     5.2e-07);"
                     /translation="MLLHASYLVVYDRNVEVARHERLIAKGSCRLELDHYLEALIRKPG
                     AFPGATALDQARSAGKFTPVHDAWWAAAVRAHGDTEGTRALIEVLLPGRHLAHEHIVAG
                     LATALRAGALTSDAVALEPRKAAQAEDEPAAAEVQTSRPTAGPGGASVTFLHEWKLNHL
                     PPDTRPLPSVTHYDQLLRHRRAGGGDLREGEAP"
                     /protein_id="MG_K17_9_00044"
     gene            complement(52303..53304)
                     /locus_tag="K17_9_00045"
     CDS             complement(52303..53304)
                     /locus_tag="K17_9_00045"
                     /inference="ab initio prediction:Prodigal:2.6"
                     /codon_start=1
                     /product="hypothetical protein"
                     /transl_table=11
                     /note="smCOG: SMCOG1213:transposase (Score: 231.1; E-value:
                     2.9e-70);"
                     /translation="MDSVWPERRKKLPPRATALDPYRRRPTGSCGPTWTRRANSGTRVT
                     RIFHRLVEEHGAEVSYQQVRRYVADRKPQILVESGKAPIEAFVPQTHQPAMEAEVEFGD
                     VTVKLAGEVATCYLFSFRLSSSGKAVHRVFPSCGQEAFFEGHVHALRTLGGVPRSKVRY
                     DNLKAAVARLLGLSRARAEADRWIAFKPHFGIESFYCRPGIEGAHEKGGVEGQIGYFRR
                     NHFVPVPEVESLTELNELVEQWDRHDGRRRIGSRARTIDEYFEDERPRLLPLPEDPFET
                     RRVFTPRVDRYGQIGPHQPLLDTGPPDRQADPGAAARLLPGGLRQERGGGPA"
                     /protein_id="MG_K17_9_00045"
     gene            53646..54059
                     /locus_tag="K17_9_00046"
     CDS             53646..54059
                     /locus_tag="K17_9_00046"
                     /inference="ab initio prediction:Prodigal:2.6"
                     /codon_start=1
                     /product="hypothetical protein"
                     /transl_table=11
                     /translation="MVRTAEHWADLAPADDANRPIVSYYLACAAVAGQSLADARRHVGD
                     ALDRAGTFADAWYLRGELLIQSGDPAGAEQAFRTAAGLGTRAHPVAVEDLSLATWRPRL
                     ALAALARKAGREAEARAWQAEAAGLRHWGAEPG"
                     /protein_id="MG_K17_9_00046"
     gene            complement(54113..54886)
                     /locus_tag="K17_9_00047"
                     /gene="tuaG"
     CDS             complement(54113..54886)
                     /note="smCOG:
                     SMCOG1123:polyprenol-monophosphomannose_synthase_ppm1
                     (Score: 56.2; E-value: 6.4e-17);"
                     /locus_tag="K17_9_00047"
                     /inference="ab initio prediction:Prodigal:2.6"
                     /inference="similar to AA sequence:UniProtKB:O32268"
                     /codon_start=1
                     /EC_number="2.4.-.-"
                     /transl_table=11
                     /product="Putative teichuronic acid biosynthesis
                     glycosyltransferase TuaG"
                     /sec_met="Type: none"
                     /sec_met="Domains detected: Glycos_transf_2 (E-value:
                     2.5e-31, bitscore: 107.5, seeds: 256)"
                     /sec_met="Kind: biosynthetic"
                     /translation="MPLVSVVMPVHNAAATLGPAVRSVLAQTHTDLELLITDDASTDDS
                     MDLLRDLARQDERVLAKAAPEQGGAGRARNLAMERARGDYVAFLDSDDMWLPEKLERQL
                     AFAKADDAPLTYTSYYKMDADYAGEAADFVPNGRVVPARPRVDYTALLRRDYIGALTAM
                     YDRTVLGTRLMPEMPKRQDYALWLSILRDGFEARGLTEPLAVYRAGRPGSLSSNKASLV
                     RYNWMLYREHEGISVPRSVRALAGDVWQSVRNSRI"
                     /gene="tuaG"
                     /protein_id="MG_K17_9_00047"
     gene            complement(54985..55521)
                     /locus_tag="K17_9_00048"
                     /gene="nudF_1"
     CDS             complement(54985..55521)
                     /locus_tag="K17_9_00048"
                     /inference="ab initio prediction:Prodigal:2.6"
                     /inference="similar to AA sequence:UniProtKB:P54570"
                     /codon_start=1
                     /EC_number="3.6.1.13"
                     /transl_table=11
                     /product="ADP-ribose pyrophosphatase"
                     /translation="MTATPAWSQTSRTTVLERGRLRVHEDSVVRPDGGRGTFHVVEVPD
                     GAATIAEDDRGRIALVRQPTYVHGTVLTVPAGAIDPGETPEEAARRELAEEAGVTATTW
                     RPLAEMVLMTHNVARLHLYTATGLTLGAQALTPTETGLTVEWWHLEDAVDAATDGRILY
                     GATIAALLMYARRRT"
                     /gene="nudF_1"
                     /protein_id="MG_K17_9_00048"
     gene            complement(55535..55951)
                     /locus_tag="K17_9_00049"
     CDS             complement(55535..55951)
                     /locus_tag="K17_9_00049"
                     /inference="ab initio prediction:Prodigal:2.6"
                     /codon_start=1
                     /product="hypothetical protein"
                     /transl_table=11
                     /translation="MTTLPTWPVSVKAVALDRGQRVLLLKNERQEWELPGGRLESGDDS
                     PEATVERELWEETGWRVAAGPLVDGGVWLYEPIPGRRVIIITYGCTVLNPDDKPVVSHE
                     HKEIGLFTADEVPGLNMPDGYKRAIATWYGQRPR"
                     /protein_id="MG_K17_9_00049"
     gene            complement(56244..57290)
                     /locus_tag="K17_9_00050"
     CDS             complement(56244..57290)
                     /locus_tag="K17_9_00050"
                     /inference="ab initio prediction:Prodigal:2.6"
                     /codon_start=1
                     /product="hypothetical protein"
                     /transl_table=11
                     /translation="MLLSLIVIAVSTLIWAWRKRRATPSAARLAAEGWLPPERQNADRS
                     FADHEAIAVVTALERGDWQPAAQALETTGTDWERRSALAGIIAEEAAKDDAWLRAWEAA
                     RPGDPGAALVKAEAKVAVAWEIRGTAWAKDTTAEQFMGFHRVLEEAREDFARAAALAAP
                     EDPTPYIAKIPLYKGTGASHEDMRKLWAEITSRAPYHYGAHSGALSYWFPRWRGSEELA
                     LEFAWTAARTAPPGNLMTMLPLQYWYHHLDDDAPDVAYRSVHLTTMINATLMDVAACRP
                     GHPWLADARHLLAYLLTKQERYTEAVEQFRLLDGWVGAAPWTHYTKPELAFCGYRDGAI
                     IGARQARR"
                     /protein_id="MG_K17_9_00050"
     gene            complement(57331..59034)
                     /locus_tag="K17_9_00051"
                     /gene="htpX_1"
     CDS             complement(57331..59034)
                     /locus_tag="K17_9_00051"
                     /inference="ab initio prediction:Prodigal:2.6"
                     /inference="protein motif:HAMAP:MF_00188"
                     /codon_start=1
                     /EC_number="3.4.24.-"
                     /transl_table=11
                     /product="Protease HtpX"
                     /translation="MGTSLRALRALALLAGFHLLTPALLGVLLGADAAAWAWTPAAVAA
                     PVTGLSVLLGIPVVRGALALGGPGHADIAGLPLTAAGQPELWCAVRSLAERCGTRAPDA
                     ILLTGDANAGVCEETRFLGLRPGTRRLYIGAPLLTGLTEAQLRAVLAHELAHYGNTDTR
                     LAGITHRGRDSLLRTVETFREREHKRIDKARTRREGHEGREDREGPDGGEKAIAKGRED
                     DSRTGEETETGRAGFTYRLMVRPFLAYAGFYLRASHGAARAQELAADRAAARIAGRDAT
                     ASALRETAVLDAAHDFYMSRYATLGVRAGLLPPRGEVFGGLRHLLTAPGRQDELAALRA
                     EPPAPVPSPYDTHPPLTDRIRLIEALPDGGYTAEAGARPALALLREPEHVLAELENAVL
                     TPEAMALERLDWPELTHRAMYALTTAGARPLRDALAAAGVTQAPAGERGAAADLTALLD
                     SVDDGRLWRIAGHLPKSPEAARATGRAAREFLRPALYSGLCDLTELALAETAGARWKPS
                     WSEPARLLLPSGDTTEEAVARAVRPAVDDVPDTASLRDLLRTASPAAPHC"
                     /gene="htpX_1"
                     /protein_id="MG_K17_9_00051"
     gene            complement(59407..60573)
                     /locus_tag="K17_9_00052"
     CDS             complement(59407..60573)
                     /locus_tag="K17_9_00052"
                     /inference="ab initio prediction:Prodigal:2.6"
                     /codon_start=1
                     /product="hypothetical protein"
                     /transl_table=11
                     /translation="MASFPRTRLPALLLAVLCLFLPAGAPPASSPPHVASVRPLRELDG
                     AWARFAGAARPASHWTGGDSTYSVPVPGGELWAFSDTFLGRVRSDGSRAPVTGKDATPF
                     VHNSFVRWDAAGPHTVTGRDRAGRPASLVSGATDGSSWYWARAAIRDGRDVTVVYARYV
                     RTGSGPLDVAWRANTLARFRPGHLTRPSSLTPLPSAAGIAWGAWLARDGDHTYVYGTEP
                     GPRGAHYLRLARTAGTDLRHPWRYRTADGGWSARERDAARLTGPDGAALLVSDELSVVR
                     HGRWYALVTQRADQPFSAELRLAWSRTPAGPFTRPRTFHTAPEAGPRGTYRNANVIAYN
                     PHEHPELERRGELVVSYNVNSLVPEDVMRTASVYRPRFLRVTLVPPGR"
                     /protein_id="MG_K17_9_00052"
     gene            61300..61659
                     /locus_tag="K17_9_00053"
     CDS             61300..61659
                     /locus_tag="K17_9_00053"
                     /inference="ab initio prediction:Prodigal:2.6"
                     /codon_start=1
                     /product="hypothetical protein"
                     /transl_table=11
                     /translation="MGLRTLGTALLATGTLVGSSLIGATVSSADARTAPPKPQLECAYY
                     LVCGQAANGSSFAYRDCNFEFKLPNLIGSGPLVNNQTPGTVARFYDKNHRLLFTSTAYE
                     SRTVNWTPVWYARAC"
                     /protein_id="MG_K17_9_00053"
     gene            complement(62195..63115)
                     /locus_tag="K17_9_00054"
                     /gene="pikAII_1"
     CDS             complement(62195..63115)
                     /aSProdPred
                     /locus_tag="K17_9_00054"
                     /note="smCOG:
                     SMCOG1028:crotonyl-CoA_reductase_/_alcohol_dehydrogenase
                     (Score: 246.0; E-value: 8.8e-75);"
                     /inference="ab initio prediction:Prodigal:2.6"
                     /inference="similar to AA sequence:UniProtKB:Q9ZGI4"
                     /codon_start=1
                     /EC_number="2.3.1.239"
                     /transl_table=11
                     /product="Narbonolide/10-deoxymethynolide synthase PikA2,
                     modules 3 and 4"
                     /sec_met="NRPS/PKS subtype: PKS/NRPS-like protein"
                     /sec_met="NRPS/PKS Domain: PKS_ER (12-226). E-value:
                     5.1e-40. Score: 129.1;"
                     /translation="MPQAIRFSAYGDADVLHLTDIPLPEPGPGQVRIAVKAAGVNAIDW
                     KIRKGFFGDGSPLTSPLGTGSELAGIVDALGEGVTRWQVGQPVFGRSAFRSAAATHDLA
                     DADDLIAKPNRLTFTQAAALPVAVETAHRALRELAVTAGQTLLIHAAAGGVGLTATQLA
                     AARGITVIGTAGTRNHAFLRQIGAIPVTYGDGLVDRVRAAAPQGVDAVLDASGRGVLPD
                     SITLTGTPDTVLTIADPAAADHGVRFSGVPGPLAPAFAEALPLLEEGRLHMPVDTVYPL
                     ARTADAQRHSEEGHLQGKIVIAIDD"
                     /gene="pikAII_1"
                     /protein_id="MG_K17_9_00054"
     aSDomain        complement(62438..63079)
                     /domain="PKS_ER"
                     /database="nrpspksdomains.hmm"
                     /evalue="5.10E-40"
                     /locus_tag="K17_9_00054"
                     /asDomain_id="nrpspksdomains_K17_9_00054_Xdom01"
                     /detection="hmmscan"
                     /score="129.1"
                     /translation="ADVLHLTDIPLPEPGPGQVRIAVKAAGVNAIDWKIRKGFFGDGSP
                     LTSPLGTGSELAGIVDALGEGVTRWQVGQPVFGRSAFRSAAATHDLADADDLIAKPNRL
                     TFTQAAALPVAVETAHRALRELAVTAGQTLLIHAAAGGVGLTATQLAAARGITVIGTAG
                     TRNHAFLRQIGAIPVTYGDGLVDRVRAAAPQGVDAVLDASGRGVLPDSITL"
     CDS_motif       complement(62627..62689)
                     /note="NRPS/PKS Motif: PKSI-ER_m5 (e-value: 3.1e-07,
                     bit-score: 22.8)"
                     /locus_tag="K17_9_00054"
                     /motif="PKSI-ER_m5"
                     /database="abmotifs"
                     /evalue="3.10E-07"
                     /asDomain_id="nrpspksmotif_K17_9_00054_0001"
                     /detection="hmmscan"
                     /score="22.8"
                     /aSTool="pksnrpsmotif"
                     /translation="GQTLLIHAAAGGVGLTATQLA"
                     /label="PKSI-ER_m5"
     gene            complement(63551..64126)
                     /locus_tag="K17_9_00055"
     CDS             complement(63551..64126)
                     /locus_tag="K17_9_00055"
                     /inference="ab initio prediction:Prodigal:2.6"
                     /codon_start=1
                     /product="hypothetical protein"
                     /transl_table=11
                     /translation="MPQRNIDFGKFGARGIKGSDAVARKLDELAGGIATPVTARRGWIA
                     RLHYLTRSAKSRQAAKEAGLTVTDRTLKAWLEGRRRPSKANLERLDAAYWAVRRQNVAR
                     HLLKRLNREGRGTRVEIHPLNQSQVPRPLQRVVEYRTMNVRRWDRIVSAWAAGDHQGLD
                     DAWTTDVLPDLGSQWGQYEYVTNVGFAA"
                     /protein_id="MG_K17_9_00055"
     gene            complement(64126..65721)
                     /locus_tag="K17_9_00056"
     CDS             complement(64126..65721)
                     /locus_tag="K17_9_00056"
                     /inference="ab initio prediction:Prodigal:2.6"
                     /codon_start=1
                     /product="hypothetical protein"
                     /transl_table=11
                     /translation="MSDFDAIDSLLAAVGPEAELPPPQARRELREWARLSKVQVARALG
                     VSPSTVAAWEGGRDPAGETRTKYAYLLDGLAARFAAETAPATPSTAEPPAVAQAPAATD
                     TPPLCTPSEEGGDGDEVETLAATEPCVLCGHPAGTRVAGFAQHLDPADCQATATVPDKP
                     DKPTAPAARPETAPAIRPETAPTGKPSPRTPRTATRPSERSKSPARRAFQESSGPVDLI
                     GQAVRAALAEHHGDVEAATAALLKRAIPDAMRLLDETRKGARYDIVAHPWIPDILKKQT
                     SRGADQIWEARPKWTRHALPPGKHEVTALDINGAYLSALKTHLPLGQLEHSAGLPHDRR
                     RAGVHLITPPEWEHEDVLPNPIGQRDEPGPLWVTEPTLRLLLRLSGPKHALCAPPEVHE
                     SYTSGATENLLEKFRIALKDARDTALAEDDEVTLEYVKAMYSKFVSTMGESNYNRELYR
                     PDWMHIIRSQAFSNLWLKALKAHDEGLTVVRAMGTDELHVIGDWRRVFPEGRGVTEVKV
                     KDVYTAGTEGEGEE"
                     /protein_id="MG_K17_9_00056"
     gene            complement(65718..66110)
                     /locus_tag="K17_9_00057"
     CDS             complement(65718..66110)
                     /locus_tag="K17_9_00057"
                     /inference="ab initio prediction:Prodigal:2.6"
                     /codon_start=1
                     /product="hypothetical protein"
                     /transl_table=11
                     /translation="MGRWPVLQIQIGAERAADPDDCLGRATLGWRPGMSEDEVWQAGRG
                     VWKFNADRALSQDEVQIINLEGIVLAVATITGISKHGDRYALEGTLLLGDPRVGRPTPS
                     PHLSRNPVTYIRDVRGVRDVREGAGR"
                     /protein_id="MG_K17_9_00057"
     gene            66248..67345
                     /locus_tag="K17_9_00058"
     CDS             66248..67345
                     /locus_tag="K17_9_00058"
                     /inference="ab initio prediction:Prodigal:2.6"
                     /codon_start=1
                     /product="hypothetical protein"
                     /transl_table=11
                     /translation="MEHREMKPDCVRPIKVRYPEDPVEAVVEADALDAALHVDAVLVRG
                     PLFGAVAQDVGEAPRWRVVIPIQDGCPQLSRDGLNSLLWFRAKDEAKDAAERRALLAAV
                     TRLENERVDELTVLGTRYRVVRAEEYTGLGRDGIEQPRPTDPEPAVPNWDRGARDARVD
                     DGLILDLEAPVTPAQAAERLALRDLDYTGERFPKDVREDSRKALRTHPDVMLLPPVFRI
                     VERDGQGWKVGGGPHASAHDARKSLDFALTWLEPRRRGLIPWGADDREVDARSVAAQGT
                     DPAAEELAEYAQAADRLRSEQRVNQLEAGGTVYRICRARRLLRWGPDGPEGPRPSDAES
                     QPPAQIHPLLDEDGNIHYEHEVEED"
                     /protein_id="MG_K17_9_00058"
     gene            67734..68366
                     /locus_tag="K17_9_00059"
     CDS             67734..68366
                     /locus_tag="K17_9_00059"
                     /inference="ab initio prediction:Prodigal:2.6"
                     /codon_start=1
                     /product="hypothetical protein"
                     /transl_table=11
                     /translation="MEPILASLWGLITFTGFVTSLLISKADDYASKFRDSVGESERFEA
                     HKWSTAVRVSPVLVLVTVVALAVGVPIARETNVMDLFLLGLAVLAQAGFVAAVRYLVPP
                     IPAFIRDITLTRPADWRQLRSEHSSRPTTVRIVNATEMTLDVKWIDWDGHLQDRGTIQP
                     GRDWRQFTWVGHPFLLRTAEGRNVAIVEPLAQPAVARVVTTDLPGGP"
                     /protein_id="MG_K17_9_00059"
     gene            complement(68471..69052)
                     /locus_tag="K17_9_00060"
     CDS             complement(68471..69052)
                     /locus_tag="K17_9_00060"
                     /inference="ab initio prediction:Prodigal:2.6"
                     /codon_start=1
                     /product="hypothetical protein"
                     /transl_table=11
                     /translation="MQMSRPHCLAAALFLGATLTLTACGQERTGPNANGPATRLDGTAS
                     PSPTSSTAGPARGNVEPDSHDGAPHYRENNSFKFAKDMSPAGEQAARAEAARIEPVLKR
                     LWKAKAWNAERVREELLKLGYRNEGPDSDQGRGTLFVQGHDPARNPGASVALNVRHDAC
                     VTAFVQSTNYEVKVNGRFMETGCFEPRGGH"
                     /protein_id="MG_K17_9_00060"
     gene            complement(69449..70015)
                     /locus_tag="K17_9_00061"
     CDS             complement(69449..70015)
                     /locus_tag="K17_9_00061"
                     /inference="ab initio prediction:Prodigal:2.6"
                     /codon_start=1
                     /product="hypothetical protein"
                     /transl_table=11
                     /translation="MTLAAIVLGVTVVTLTTGLTSTMVAFGKHGRNNGSAWVNVEAGRP
                     GLGQKAPRLSDRQVEARLRSLPGADLVTARAITKARLSGYAQTAAANFHRGDTRMYDSE
                     VVKGHWPHGQGEAAATPTFLKQHGLAVGDEITLYLNGRQARVTVVGELIEGRADAVEST
                     WETLTELAPDLPALLYTVELVDGSA"
                     /protein_id="MG_K17_9_00061"
     gene            complement(70311..70892)
                     /locus_tag="K17_9_00062"
                     /gene="dapH_1"
     CDS             complement(70311..70892)
                     /note="smCOG: SMCOG1156:Chloramphenicol_acetyltransferase
                     (Score: 28.0; E-value: 2.16e-07);"
                     /locus_tag="K17_9_00062"
                     /inference="ab initio prediction:Prodigal:2.6"
                     /inference="similar to AA sequence:UniProtKB:Q7A2S0"
                     /codon_start=1
                     /EC_number="2.3.1.89"
                     /transl_table=11
                     /product="2,3,4,5-tetrahydropyridine-2,6-dicarboxylate
                     N-acetyltransferase"
                     /translation="MERPDGTSGASGHPLVRGVAGRAPRIDPTAFLAPTAALLGAVSLA
                     ARASVWYHAVLRADFDTIDIGEETNVQDGAVLHADPGFPVTIGARVTIGHNATLHGCQV
                     ADDVLIGMGAVVLDGTRIGPGCLLAAGTVVPQNRHIPAHSVVVGPTATVIRTATREDLD
                     TITTAARLYRGLTALHHPPPEPPAADLPAS"
                     /gene="dapH_1"
                     /protein_id="MG_K17_9_00062"
     gene            71070..78695
                     /locus_tag="K17_9_00063"
                     /gene="eryA_1"
     CDS             71070..78695
                     /aSProdPred="pk"
                     /locus_tag="K17_9_00063"
                     /note="smCOG: SMCOG1022:Beta-ketoacyl_synthase (Score:
                     267.4; E-value: 3.8e-81);"
                     /inference="ab initio prediction:Prodigal:2.6"
                     /inference="similar to AA sequence:UniProtKB:Q03132"
                     /codon_start=1
                     /EC_number="2.3.1.94"
                     /transl_table=11
                     /product="6-deoxyerythronolide-B synthase EryA2, modules 3
                     and 4"
                     /sec_met="Type: t1pks"
                     /sec_met="Domains detected: PP-binding (E-value: 4.4e-10,
                     bitscore: 38.6, seeds: 164); PKS_KS (E-value: 7.2e-159,
                     bitscore: 527.9, seeds: 2284); PKS_AT (E-value: 1.6e-93,
                     bitscore: 312.0, seeds: 1682); adh_short (E-value: 4.2e-52,
                     bitscore: 175.3, seeds: 230)"
                     /sec_met="Kind: biosynthetic"
                     /sec_met="NRPS/PKS subtype: PKS-like protein"
                     /sec_met="NRPS/PKS Domain: PKS_KS (10-435). E-value:
                     4.8e-161. Score: 527.9;"
                     /sec_met="NRPS/PKS Domain: PKS_AT (543-841). E-value:
                     1.1e-95. Score: 312.0; Substrate specificity predictions:
                     mal (PKS signature), mmal (Minowa), pk (consensus);"
                     /sec_met="NRPS/PKS Domain: PKS_DH (906-1075). E-value:
                     3.5e-30. Score: 97.1;"
                     /sec_met="NRPS/PKS Domain: cMT (1393-1598). E-value: 4e-65.
                     Score: 211.1;"
                     /sec_met="NRPS/PKS Domain: PKS_ER (1851-2166). E-value:
                     7.1e-107. Score: 348.7;"
                     /sec_met="NRPS/PKS Domain: PKS_KR (2186-2365). E-value:
                     2.3e-54. Score: 175.7; Predicted KR activity: active;
                     Predicted KR stereochemistry: ?;"
                     /sec_met="NRPS/PKS Domain: ACP (2466-2531). E-value:
                     2.9e-11. Score: 35.2;"
                     /sec_met="ASF-prediction: PKS_KS (10..435): Full match for
                     prediction: active site cysteine found"
                     /sec_met="ASF-prediction: PKS_AT (543..841): Full match for
                     prediction: active site serine found"
                     /sec_met="ASF-prediction: ACP (2466..2531): Full match for
                     prediction: non-beta-branching ACP"
                     /sec_met="ASF-prediction: ACP (2466..2531): Full match for
                     prediction: active site serine found"
                     /sec_met="ASF-prediction: PKS_ER (1851..2166): Full match
                     for prediction: 2R"
                     /translation="MPPTSAVSDAIAIVGVSCRLPAGIESPDGLWSALVEGRELIGDVP
                     PDRFDAGRWLDPEPRRPGKTYVARGGFLADVQGFDAEFFGMSPREAARLDPLQRMLLEM
                     AVEAVDDAGCPAASLAGSDTAVYVGASSQAFAHLQGLDPATVDAYTMSGGATANTANRL
                     SYVLGLRGPSVAVDTACSSSLVALHHACEALRHGRSGLALAGGAHVLLSPTEFVGFARA
                     SMLSPTGRCRPFSAEADGYVRSEGGGLVVLKPLARALEDGDRVWGVVLGSGVNTDGRTP
                     SLTQPAADAQEALLREVYAASGVRPDEVAYVEMHGTGTPVGDPVECLAVGRALGVGRSS
                     AGPLPVGSVKSQLGHLEPASGMAGLLKALLMLRHRRVPASLHALPLNPAIDFAGLRLAP
                     ATEPAPLRVPPGGRAVIGVNSFGFGGANAHVALAEPPPPAPVPAPARGRDGAACLPVLV
                     SARTPAAVGEAARRMAERLRRCPDGEFRDLAHTSFLRRGRHEHRAVVLAGGPEEAAGRF
                     EALARGEREVAGALSEGAEGADVALAFSGNGAQWAGMGRSLLREEPVFRAGVVDADEAL
                     RPHLGWSVLEELAAEAGSGRPDTTDVAQPLLFAVQVGLVSVLRAHGVRPAGVVGHSAGE
                     MAAAWACGALDLDAAARVVVARSRAQASTAGDWAMAAVGADAERVAAWLAPYGGRLEIA
                     GINSARDVTVSGERAAMADLGERLGREGVFFRDLGLDYAFHSRVMDPLRDGLLDALAGL
                     KPVRARLRYASATTGTLLDGTELDAGYWWRNLRQPVLFGAAAARLREAGCSVFVEVGPH
                     PVLSRYLGRVAGGEPGAPARNIVVPMMRRNASGPSGLRAGVARLLAAGVRSDPGVFFPD
                     GGRVVDLPAYPWQRERHWNGHPGLWQMGCGDGTLDHPLLGERAAVAEPTWHGPFEPARL
                     PWAADHRVGDAVVMPAAGLTEMVLAAGRRAYGGTVEITDLIIHQALILPSAPDEGGPEI
                     QTSLTREDGVVTVSSRTSAGTGPGTEGGDAWKQHARGRVRRLYAPLPGVLDVDGIARAL
                     PGSKPPEEHYAGAERRGLRYGPAFRVLDELRFDDDRVLARYAARVDTSGYEAHPTLLDG
                     ALQAVAPVVEERMPGARYLPVAVDRIRAWRRMPSAGHVLVRLRRVSAREILCDATVIAL
                     GGLVCLTLEGCRLRRFDEGGLAPAPRAVTVLRAAPRPGRTDSAGAAGAAGAAGANVPEP
                     AEIARACTDELRRAVRMWESADGPSATAVVRELTAHFTARSVRDLLAGGGSAERSFAVA
                     DLVRAGMPEQYAGLFDVLLPNARAHGLAEPEAEPEAGPEARPGRGSEARRWRLVGAARP
                     EERFRALTAAHPRLVTELALYGRAGKRLTATLRGDHDPVERVFSEADRHLLEDLYTDGA
                     TLAFHHRAARAAVRALVRRWPADRPLRILEAGAGTGGTSAWLLPELPPERTRYTYTDVS
                     PSFFPRAQRRFAAYDFVRYRTLDLDRDPLEQGFAEDDHDLVVVGNALHAAVDVRSALAH
                     VRRLLADDGLLLTVETHRPADLALMFGFLPGFRNRRDTGLRPGGPLLSADAWSRLLGEE
                     GFEGVVRTVPADGPDAGEASTFLARRTPRPVPAAPTSPVPAGREHGWIVVAEPARRALA
                     QALTARLSADGGPRARLVPPTGDERRWDALLADQPPVTTVVVVLGEGATAGSAGGGTPD
                     AERALDVEQSLDVERALDHAALLRALALAARRRTETDGEARVRLWLVTPPTGALPAPER
                     PLDPTAACAWGVARTLGNEYPDLTVRRISLDAADGDAEADAGRLAVELTDPGPEDEIVL
                     TRSGRFLPRVREESDAGVRARDTASYALRLRDPGRAYRLDWAPAEAPTPGPDDLLIAVR
                     AAALNYRDVLQALGTMPIEEQQEEAGGREFASGMECAGTVVAVGSRVTGFAPGDRVMAF
                     GRGTLRSHVAVPAALAARLPDGMDLCGAATLPVVFLTVHHALHDLARLAPGETVLVHGA
                     AGGVGLAALQYAERAGARVVATAGTPVKRDLLRLLGVRHVLDSRSPGFAERVMEVTGGE
                     GVDVVLNSLSGEALARGLEVLRPGGRFVELGKRDLYADGRLPLRPFLNGITFSAATLDT
                     LARARPAALAATFAEVADRVRDGVYRPVPHHVYPAHRVADAFEVLQHSRHIGKVVVSLE
                     EPPPVREEPRPYAPDPHGTYLVTGGLTGFGAATARRLADRGARHLALVGRRGGATPEAP
                     ALLADLRRRCVSVTVHAADVADPAAMAEVLAAVDAAGPPLRGILHAAMVVDDAPLARLT
                     TERVRRVLLPKAGGADVLHRLTLDRDLDAFVLYSSVSALVGNQNQAGYNAANLFLEALT
                     RARRAAGRPGLAVAWGAMEDVGYVARHGIGEVMRRVGFDVLPAAEALTSLETLLGRAAD
                     VAVVTRTDWGAVRNNFATVRGPRFDGLCPASGGAGGSGGRAALLEALATAPREEALGRV
                     TEVLVEILCGILQTTADRVHADRRLDQLGLDSLMGAELLTGVNLRLGCTLPAVEVLDST
                     TVADLAGRCLRRLRRPAG"
                     /gene="eryA_1"
                     /protein_id="MG_K17_9_00063"
     aSDomain        71100..72374
                     /aSASF_choice="Description: Active site cysteine, choice
                     result: active site cysteine found, choice coordinates:
                     (185); residues: (C); expected for choice: (C); matchArray:
                     (True); emission probability array (n.d.); overall match:
                     TRUE"
                     /domain="PKS_KS"
                     /database="nrpspksdomains.hmm"
                     /evalue="4.80E-161"
                     /aSASF_note="ASF analyisis with definition ASP_KS (type
                     active_site_toCorrect)"
                     /locus_tag="K17_9_00063"
                     /asDomain_id="nrpspksdomains_K17_9_00063_Xdom01"
                     /detection="hmmscan"
                     /aSASF_prediction="Full match for prediction: active site
                     cysteine found"
                     /score="527.9"
                     /aSASF_scaffold="Scaffold coordinates: (176,186,187,188);
                     scaffold residues: (G,S,S,S); expected: (G,S,S,S);
                     matchArray: (True,True,True,True); emission probability
                     array (n.d.,n.d.,n.d.,n.d.); overall match: TRUE"
                     /translation="IAIVGVSCRLPAGIESPDGLWSALVEGRELIGDVPPDRFDAGRWL
                     DPEPRRPGKTYVARGGFLADVQGFDAEFFGMSPREAARLDPLQRMLLEMAVEAVDDAGC
                     PAASLAGSDTAVYVGASSQAFAHLQGLDPATVDAYTMSGGATANTANRLSYVLGLRGPS
                     VAVDTACSSSLVALHHACEALRHGRSGLALAGGAHVLLSPTEFVGFARASMLSPTGRCR
                     PFSAEADGYVRSEGGGLVVLKPLARALEDGDRVWGVVLGSGVNTDGRTPSLTQPAADAQ
                     EALLREVYAASGVRPDEVAYVEMHGTGTPVGDPVECLAVGRALGVGRSSAGPLPVGSVK
                     SQLGHLEPASGMAGLLKALLMLRHRRVPASLHALPLNPAIDFAGLRLAPATEPAPLRVP
                     PGGRAVIGVNSFGFGGANAHVALAEP"
     CDS_motif       71580..71627
                     /note="NRPS/PKS Motif: PKSI-KS_m3 (e-value: 1.5e-06,
                     bit-score: 20.1)"
                     /locus_tag="K17_9_00063"
                     /motif="PKSI-KS_m3"
                     /database="abmotifs"
                     /evalue="1.50E-06"
                     /asDomain_id="nrpspksmotif_K17_9_00063_0001"
                     /detection="hmmscan"
                     /score="20.1"
                     /aSTool="pksnrpsmotif"
                     /translation="GPSVAVDTACSSSLVA"
                     /label="PKSI-KS_m3"
     CDS_motif       71769..71807
                     /note="NRPS/PKS Motif: PKSI-KS_m4 (e-value: 0.0012,
                     bit-score: 12.1)"
                     /locus_tag="K17_9_00063"
                     /motif="PKSI-KS_m4"
                     /database="abmotifs"
                     /evalue="1.20E-03"
                     /asDomain_id="nrpspksmotif_K17_9_00063_0002"
                     /detection="hmmscan"
                     /score="12.1"
                     /aSTool="pksnrpsmotif"
                     /translation="FSAEADGYVRSEG"
                     /label="PKSI-KS_m4"
     CDS_motif       72000..72047
                     /note="NRPS/PKS Motif: PKSI-KS_m5 (e-value: 0.00037,
                     bit-score: 12.7)"
                     /locus_tag="K17_9_00063"
                     /motif="PKSI-KS_m5"
                     /database="abmotifs"
                     /evalue="3.70E-04"
                     /asDomain_id="nrpspksmotif_K17_9_00063_0003"
                     /detection="hmmscan"
                     /score="12.7"
                     /aSTool="pksnrpsmotif"
                     /translation="YVEMHGTGTPVGDPVE"
                     /label="PKSI-KS_m5"
     CDS_motif       72696..72746
                     /note="NRPS/PKS Motif: PKSI-AT-mM_m1 (e-value: 0.00011,
                     bit-score: 14.8)"
                     /locus_tag="K17_9_00063"
                     /motif="PKSI-AT-mM_m1"
                     /database="abmotifs"
                     /evalue="1.10E-04"
                     /asDomain_id="nrpspksmotif_K17_9_00063_0004"
                     /detection="hmmscan"
                     /score="14.8"
                     /aSTool="pksnrpsmotif"
                     /translation="AFSGNGAQWAGMGRSLL"
                     /label="PKSI-AT-mM_m1"
     aSDomain        72699..73592
                     /aSASF_choice="Description: Active site serine, choice
                     result: active site serine found, choice coordinates: (95);
                     residues: (S); expected for choice: (S); matchArray:
                     (True); emission probability array (n.d.); overall match:
                     TRUE"
                     /aSASF_choice="Description: AT domain specific for
                     malonyl-CoA, choice result: Malonyl-CoA specific, choice
                     coordinates: (195,197); residues: (Y,F); expected for
                     choice: (H,F); matchArray: (False,True); emission
                     probability array (n.d.,n.d.); overall match: FALSE"
                     /aSASF_choice="Description: AT domain specific for
                     methylmalonyl-CoA, choice result: Methylmalonyl-CoA
                     specific, choice coordinates: (195,197); residues: (Y,F);
                     expected for choice: (Y,S); matchArray: (True,False);
                     emission probability array (n.d.,n.d.); overall match:
                     FALSE"
                     /domain="PKS_AT"
                     /database="nrpspksdomains.hmm"
                     /evalue="1.10E-95"
                     /aSASF_note="ASF analyisis with definition ASP_AT (type
                     active_site)"
                     /aSASF_note="ASF analyisis with definition PKSI_AT_Spec
                     (type prediction)"
                     /locus_tag="K17_9_00063"
                     /label="K17_9_00063_AT1"
                     /detection="hmmscan"
                     /aSASF_prediction="Full match for prediction: active site
                     serine found"
                     /score="312.0"
                     /specificity="PKS signature: mal"
                     /specificity="Minowa: mmal"
                     /specificity="consensus: pk"
                     /aSASF_scaffold="Scaffold coordinates: (93,94,97,98);
                     scaffold residues: (G,H,G,E); expected: (G,H,G,E);
                     matchArray: (True,True,True,True); emission probability
                     array (n.d.,n.d.,n.d.,n.d.); overall match: TRUE"
                     /aSASF_scaffold="Scaffold coordinates:
                     (93,94,95,120,196,198,199,227,244,245); scaffold residues:
                     (G,H,S,R,A,H,S,S,Y,W); expected: (G,H,S,R,A,H,S,S,Y,W);
                     matchArray:
                     (True,True,True,True,True,True,True,True,True,True);
                     emission probability array
                     (n.d.,n.d.,n.d.,n.d.,n.d.,n.d.,n.d.,n.d.,n.d.,n.d.);
                     overall match: TRUE"
                     /translation="FSGNGAQWAGMGRSLLREEPVFRAGVVDADEALRPHLGWSVLEEL
                     AAEAGSGRPDTTDVAQPLLFAVQVGLVSVLRAHGVRPAGVVGHSAGEMAAAWACGALDL
                     DAAARVVVARSRAQASTAGDWAMAAVGADAERVAAWLAPYGGRLEIAGINSARDVTVSG
                     ERAAMADLGERLGREGVFFRDLGLDYAFHSRVMDPLRDGLLDALAGLKPVRARLRYASA
                     TTGTLLDGTELDAGYWWRNLRQPVLFGAAAARLREAGCSVFVEVGPHPVLSRYLGRVAG
                     GEPGAPARNIVVPMMRR"
                     /asDomain_id="nrpspksdomains_K17_9_00063_AT1"
     CDS_motif       72864..72923
                     /note="NRPS/PKS Motif: PKSI-AT-mM_m2 (e-value: 0.0024,
                     bit-score: 11.3)"
                     /locus_tag="K17_9_00063"
                     /motif="PKSI-AT-mM_m2"
                     /database="abmotifs"
                     /evalue="2.40E-03"
                     /asDomain_id="nrpspksmotif_K17_9_00063_0005"
                     /detection="hmmscan"
                     /score="11.3"
                     /aSTool="pksnrpsmotif"
                     /translation="TTDVAQPLLFAVQVGLVSVL"
                     /label="PKSI-AT-mM_m2"
     CDS_motif       72933..73043
                     /note="NRPS/PKS Motif: PKSI-AT-mM_m3 (e-value: 4.2e-11,
                     bit-score: 35.2)"
                     /locus_tag="K17_9_00063"
                     /motif="PKSI-AT-mM_m3"
                     /database="abmotifs"
                     /evalue="4.20E-11"
                     /asDomain_id="nrpspksmotif_K17_9_00063_0006"
                     /detection="hmmscan"
                     /score="35.2"
                     /aSTool="pksnrpsmotif"
                     /translation="GVRPAGVVGHSAGEMAAAWACGALDLDAAARVVVARS"
                     /label="PKSI-AT-mM_m3"
     CDS_motif       73395..73442
                     /note="NRPS/PKS Motif: PKSI-AT-mM_m8 (e-value: 9e-05,
                     bit-score: 14.7)"
                     /locus_tag="K17_9_00063"
                     /motif="PKSI-AT-mM_m8"
                     /database="abmotifs"
                     /evalue="9.00E-05"
                     /asDomain_id="nrpspksmotif_K17_9_00063_0007"
                     /detection="hmmscan"
                     /score="14.7"
                     /aSTool="pksnrpsmotif"
                     /translation="LDAGYWWRNLRQPVLF"
                     /label="PKSI-AT-mM_m8"
     aSDomain        73788..74294
                     /aSASF_choice="Description: Catalytic triade, choice
                     result: catalytic triade H,G,P found, choice coordinates:
                     (35,39,44); residues: (H,D,P); expected for choice:
                     (H,G,P); matchArray: (True,False,True); emission
                     probability array (n.d.,n.d.,n.d.); overall match: FALSE"
                     /domain="PKS_DH"
                     /database="nrpspksdomains.hmm"
                     /evalue="3.50E-30"
                     /aSASF_note="ASF analyisis with definition ASP_PKSI-DH
                     (type active_site)"
                     /locus_tag="K17_9_00063"
                     /asDomain_id="nrpspksdomains_K17_9_00063_Xdom02"
                     /detection="hmmscan"
                     /score="97.1"
                     /aSASF_scaffold="Scaffold coordinates: (4,5,6,30,32,34);
                     scaffold residues: (L,L,G,P,A,D); expected: (L,L,G,P,L,D);
                     matchArray: (True,True,True,True,False,True); emission
                     probability array (n.d.,n.d.,n.d.,n.d.,n.d.,n.d.); overall
                     match: FALSE"
                     /translation="HPLLGERAAVAEPTWHGPFEPARLPWAADHRVGDAVVMPAAGLTE
                     MVLAAGRRAYGGTVEITDLIIHQALILPSAPDEGGPEIQTSLTREDGVVTVSSRTSAGT
                     GPGTEGGDAWKQHARGRVRRLYAPLPGVLDVDGIARALPGSKPPEEHYAGAERRGLRYG
                     PAFRVL"
     CDS_motif       73863..73940
                     /note="NRPS/PKS Motif: PKSI-DH_m2 (e-value: 1.5e-08,
                     bit-score: 27.1)"
                     /locus_tag="K17_9_00063"
                     /motif="PKSI-DH_m2"
                     /database="abmotifs"
                     /evalue="1.50E-08"
                     /asDomain_id="nrpspksmotif_K17_9_00063_0008"
                     /detection="hmmscan"
                     /score="27.1"
                     /aSTool="pksnrpsmotif"
                     /translation="WAADHRVGDAVVMPAAGLTEMVLAAG"
                     /label="PKSI-DH_m2"
     aSDomain        75249..75863
                     /domain="MT"
                     /domain_subtype="cMT"
                     /database="nrpspksdomains.hmm"
                     /evalue="4.00E-65"
                     /locus_tag="K17_9_00063"
                     /asDomain_id="nrpspksdomains_K17_9_00063_Xdom03"
                     /detection="hmmscan"
                     /score="211.1"
                     /translation="LEDLYTDGATLAFHHRAARAAVRALVRRWPADRPLRILEAGAGTG
                     GTSAWLLPELPPERTRYTYTDVSPSFFPRAQRRFAAYDFVRYRTLDLDRDPLEQGFAED
                     DHDLVVVGNALHAAVDVRSALAHVRRLLADDGLLLTVETHRPADLALMFGFLPGFRNRR
                     DTGLRPGGPLLSADAWSRLLGEEGFEGVVRTVPADGPDAGEA"
     aSDomain        76623..77567
                     /aSASF_choice="Description: ER domain putatively catalyzing
                     2S-configuration product formation, choice result: 2S,
                     choice coordinates: (39); residues: (M); expected for
                     choice: (Y); matchArray: (False); emission probability
                     array (n.d.); overall match: FALSE"
                     /aSASF_choice="Description: ER domain putatively catalyzing
                     2R-configuration product formation, choice result: 2R,
                     choice coordinates: (39); residues: (M); expected for
                     choice: ([^Y]); matchArray: (True); emission probability
                     array (n.d.); overall match: TRUE"
                     /domain="PKS_ER"
                     /database="nrpspksdomains.hmm"
                     /evalue="7.10E-107"
                     /aSASF_note="ASF analyisis with definition PKSI_ER_Stereo
                     (type prediction)"
                     /locus_tag="K17_9_00063"
                     /asDomain_id="nrpspksdomains_K17_9_00063_Xdom04"
                     /detection="hmmscan"
                     /aSASF_prediction="Full match for prediction: 2R"
                     /score="348.7"
                     /aSASF_scaffold="Scaffold coordinates:
                     (31,135,137,144,146,227); scaffold residues: (D,L,H,G,A,G);
                     expected: (D,L,H,G,A,G); matchArray:
                     (True,True,True,True,True,True); emission probability array
                     (n.d.,n.d.,n.d.,n.d.,n.d.,n.d.); overall match: TRUE"
                     /translation="YRLDWAPAEAPTPGPDDLLIAVRAAALNYRDVLQALGTMPIEEQQ
                     EEAGGREFASGMECAGTVVAVGSRVTGFAPGDRVMAFGRGTLRSHVAVPAALAARLPDG
                     MDLCGAATLPVVFLTVHHALHDLARLAPGETVLVHGAAGGVGLAALQYAERAGARVVAT
                     AGTPVKRDLLRLLGVRHVLDSRSPGFAERVMEVTGGEGVDVVLNSLSGEALARGLEVLR
                     PGGRFVELGKRDLYADGRLPLRPFLNGITFSAATLDTLARARPAALAATFAEVADRVRD
                     GVYRPVPHHVYPAHRVADAFEVLQHSRHIGKVVV"
     CDS_motif       76788..76823
                     /note="NRPS/PKS Motif: PKSI-ER_m2 (e-value: 0.0015,
                     bit-score: 11.6)"
                     /locus_tag="K17_9_00063"
                     /motif="PKSI-ER_m2"
                     /database="abmotifs"
                     /evalue="1.50E-03"
                     /asDomain_id="nrpspksmotif_K17_9_00063_0009"
                     /detection="hmmscan"
                     /score="11.6"
                     /aSTool="pksnrpsmotif"
                     /translation="GMECAGTVVAVG"
                     /label="PKSI-ER_m2"
     CDS_motif       76950..76994
                     /note="NRPS/PKS Motif: PKSI-ER_m4 (e-value: 0.00012,
                     bit-score: 15.5)"
                     /locus_tag="K17_9_00063"
                     /motif="PKSI-ER_m4"
                     /database="abmotifs"
                     /evalue="1.20E-04"
                     /asDomain_id="nrpspksmotif_K17_9_00063_0010"
                     /detection="hmmscan"
                     /score="15.5"
                     /aSTool="pksnrpsmotif"
                     /translation="AATLPVVFLTVHHAL"
                     /label="PKSI-ER_m4"
     CDS_motif       77019..77081
                     /note="NRPS/PKS Motif: PKSI-ER_m5 (e-value: 2.7e-09,
                     bit-score: 29.3)"
                     /locus_tag="K17_9_00063"
                     /motif="PKSI-ER_m5"
                     /database="abmotifs"
                     /evalue="2.70E-09"
                     /asDomain_id="nrpspksmotif_K17_9_00063_0011"
                     /detection="hmmscan"
                     /score="29.3"
                     /aSTool="pksnrpsmotif"
                     /translation="GETVLVHGAAGGVGLAALQYA"
                     /label="PKSI-ER_m5"
     CDS_motif       77091..77141
                     /note="NRPS/PKS Motif: PKSI-ER_m6 (e-value: 0.00041,
                     bit-score: 13.2)"
                     /locus_tag="K17_9_00063"
                     /motif="PKSI-ER_m6"
                     /database="abmotifs"
                     /evalue="4.10E-04"
                     /asDomain_id="nrpspksmotif_K17_9_00063_0012"
                     /detection="hmmscan"
                     /score="13.2"
                     /aSTool="pksnrpsmotif"
                     /translation="GARVVATAGTPVKRDLL"
                     /label="PKSI-ER_m6"
     CDS_motif       77211..77249
                     /note="NRPS/PKS Motif: PKSI-ER_m7 (e-value: 2.7e-05,
                     bit-score: 16.5)"
                     /locus_tag="K17_9_00063"
                     /motif="PKSI-ER_m7"
                     /database="abmotifs"
                     /evalue="2.70E-05"
                     /asDomain_id="nrpspksmotif_K17_9_00063_0013"
                     /detection="hmmscan"
                     /score="16.5"
                     /aSTool="pksnrpsmotif"
                     /translation="TGGEGVDVVLNSL"
                     /label="PKSI-ER_m7"
     CDS_motif       77295..77324
                     /note="NRPS/PKS Motif: PKSI-ER_m8 (e-value: 0.004,
                     bit-score: 10.6)"
                     /locus_tag="K17_9_00063"
                     /motif="PKSI-ER_m8"
                     /database="abmotifs"
                     /evalue="4.00E-03"
                     /asDomain_id="nrpspksmotif_K17_9_00063_0014"
                     /detection="hmmscan"
                     /score="10.6"
                     /aSTool="pksnrpsmotif"
                     /translation="GRFVELGKRD"
                     /label="PKSI-ER_m8"
     CDS_motif       77520..77567
                     /note="NRPS/PKS Motif: PKSI-ER_m9 (e-value: 0.00012,
                     bit-score: 15.1)"
                     /locus_tag="K17_9_00063"
                     /motif="PKSI-ER_m9"
                     /database="abmotifs"
                     /evalue="1.20E-04"
                     /asDomain_id="nrpspksmotif_K17_9_00063_0015"
                     /detection="hmmscan"
                     /score="15.1"
                     /aSTool="pksnrpsmotif"
                     /translation="AFEVLQHSRHIGKVVV"
                     /label="PKSI-ER_m9"
     aSDomain        77628..78164
                     /domain="PKS_KR"
                     /database="nrpspksdomains.hmm"
                     /evalue="2.30E-54"
                     /locus_tag="K17_9_00063"
                     /label="K17_9_00063_KR1"
                     /detection="hmmscan"
                     /score="175.7"
                     /specificity="KR activity: active"
                     /specificity="KR stereochemistry: ?"
                     /translation="GTYLVTGGLTGFGAATARRLADRGARHLALVGRRGGATPEAPALL
                     ADLRRRCVSVTVHAADVADPAAMAEVLAAVDAAGPPLRGILHAAMVVDDAPLARLTTER
                     VRRVLLPKAGGADVLHRLTLDRDLDAFVLYSSVSALVGNQNQAGYNAANLFLEALTRAR
                     RAAGRPGLAVAWGAME"
                     /asDomain_id="nrpspksdomains_K17_9_00063_KR1"
     CDS_motif       77631..77729
                     /note="NRPS/PKS Motif: PKSI-KR_m1 (e-value: 9.2e-14,
                     bit-score: 43.9)"
                     /locus_tag="K17_9_00063"
                     /motif="PKSI-KR_m1"
                     /database="abmotifs"
                     /evalue="9.20E-14"
                     /asDomain_id="nrpspksmotif_K17_9_00063_0016"
                     /detection="hmmscan"
                     /score="43.9"
                     /aSTool="pksnrpsmotif"
                     /translation="TYLVTGGLTGFGAATARRLADRGARHLALVGRR"
                     /label="PKSI-KR_m1"
     CDS_motif       78009..78119
                     /note="NRPS/PKS Motif: PKSI-KR_m4 (e-value: 7e-15,
                     bit-score: 47.5)"
                     /locus_tag="K17_9_00063"
                     /motif="PKSI-KR_m4"
                     /database="abmotifs"
                     /evalue="7.00E-15"
                     /asDomain_id="nrpspksmotif_K17_9_00063_0017"
                     /detection="hmmscan"
                     /score="47.5"
                     /aSTool="pksnrpsmotif"
                     /translation="LDAFVLYSSVSALVGNQNQAGYNAANLFLEALTRARR"
                     /label="PKSI-KR_m4"
     aSDomain        78468..78662
                     /aSASF_choice="Description: Trp characteristic for
                     beta-branching ACPs found, choice result:
                     non-beta-branching ACP, choice coordinates: (37); residues:
                     (L); expected for choice: ([^W]); matchArray: (True);
                     emission probability array (n.d.); overall match: TRUE"
                     /aSASF_choice="Description: Trp characteristic for
                     beta-branching ACPs found, choice result: beta-branching
                     ACP, choice coordinates: (37); residues: (L); expected for
                     choice: (W); matchArray: (False); emission probability
                     array (n.d.); overall match: FALSE"
                     /aSASF_choice="Description: Active site serine, choice
                     result: active site serine found, choice coordinates: (31);
                     residues: (S); expected for choice: (S); matchArray:
                     (True); emission probability array (n.d.); overall match:
                     TRUE"
                     /domain="ACP"
                     /database="nrpspksdomains.hmm"
                     /evalue="2.90E-11"
                     /aSASF_note="ASF analyisis with definition ACP-type (type
                     prediction)"
                     /aSASF_note="ASF analyisis with definition ASP_ACP (type
                     active_site)"
                     /locus_tag="K17_9_00063"
                     /asDomain_id="nrpspksdomains_K17_9_00063_Xdom05"
                     /detection="hmmscan"
                     /aSASF_prediction="Full match for prediction:
                     non-beta-branching ACP"
                     /aSASF_prediction="Full match for prediction: active site
                     serine found"
                     /score="35.2"
                     /aSASF_scaffold="Scaffold coordinates: (28,30,31); scaffold
                     residues: (G,D,S); expected: (G,D,S); matchArray:
                     (True,True,True); emission probability array
                     (n.d.,n.d.,n.d.); overall match: TRUE"
                     /aSASF_scaffold="Scaffold coordinates: (28,30); scaffold
                     residues: (G,D); expected: (G,D); matchArray: (True,True);
                     emission probability array (n.d.,n.d.); overall match:
                     TRUE"
                     /translation="VLVEILCGILQTTADRVHADRRLDQLGLDSLMGAELLTGVNLRLG
                     CTLPAVEVLDSTTVADLAGR"
     gene            complement(78773..80017)
                     /locus_tag="K17_9_00064"
                     /gene="bioI_1"
     CDS             complement(78773..80017)
                     /note="smCOG: SMCOG1007:cytochrome_P450 (Score: 322.0;
                     E-value: 8.7e-98);"
                     /locus_tag="K17_9_00064"
                     /inference="ab initio prediction:Prodigal:2.6"
                     /inference="similar to AA sequence:UniProtKB:P53554"
                     /codon_start=1
                     /EC_number="1.14.15.12"
                     /transl_table=11
                     /product="Biotin biosynthesis cytochrome P450"
                     /sec_met="Type: none"
                     /sec_met="Domains detected: p450 (E-value: 2.9e-18,
                     bitscore: 64.5, seeds: 50)"
                     /sec_met="Kind: biosynthetic"
                     /translation="MDGRTQPRRIAVSADFWDHLPFDMRGEAFRTDPYAAYARLRAEGP
                     VLAPGEGVVLVTGYHAGVGVLGDPRFGLGGGALEAQSFLLVDPPEHRCRRARVSAPFSA
                     RAVERLRPAIRHRTAGLVRAAAVRGEAEVVADFAVPLALELICAVVGVPLADRPRWYGA
                     LAGLSLAFVPAGLLAEEDAARLTAARLEFAHYLRTLIEERRRAPQDDLVSALLAQGPED
                     TPLGEQDIITAIGQFVVAGHQPVVLQMANGAHALLRHPEQLDRLRADPSRASAVVEEVM
                     RYDPSIHLISRIALRDADIAGRHVPAGTVVGVLPGAANRDPRAFADSDRFDIARSPQHL
                     ALGRGTHFCLGAHLVRLQAQAFFTAFARHRPALTGEAVPRRMSGVLWGTERLPVVLTER
                     PSDEDEDEDGGGGGD"
                     /gene="bioI_1"
                     /protein_id="MG_K17_9_00064"
     gene            complement(80205..81074)
                     /locus_tag="K17_9_00065"
                     /gene="yafJ"
     CDS             complement(80205..81074)
                     /locus_tag="K17_9_00065"
                     /inference="ab initio prediction:Prodigal:2.6"
                     /inference="similar to AA sequence:UniProtKB:Q47147"
                     /codon_start=1
                     /EC_number="2.4.2.-"
                     /transl_table=11
                     /product="Putative glutamine amidotransferase YafJ"
                     /translation="MCRLFGLTSAPERTRATFWLIDAPDSLSAQSHRDPDGTGLGHFDS
                     DGTPRVGKAPLAAYADRAFAVQARRAESTTFVAHIRYATTGRLDARNTHPFAQDGRLFA
                     HNGVVEGLDALDARLGPDRSLVGGDTDSERVFALITREIRAHGGDTGAGIAAAVGWIAD
                     HLPLYALNFVLATPTDLWALRYPDTHDLYVLRRPAGGHHGCRHLDHSGSHGRMRVHSGD
                     LSMVPSTVVASERMDDNPHWRLLDPGELLHVGPDHAATSHAVLPRPPAHPLTLADLHPE
                     AAAAQKSA"
                     /gene="yafJ"
                     /protein_id="MG_K17_9_00065"
     gene            81349..81819
                     /locus_tag="K17_9_00066"
     CDS             81349..81819
                     /locus_tag="K17_9_00066"
                     /inference="ab initio prediction:Prodigal:2.6"
                     /codon_start=1
                     /product="hypothetical protein"
                     /transl_table=11
                     /translation="MQTFLPYSGFARSAAILDQPRLGKQRVEALQVLRDLTVPGYGWRH
                     HPAVRMWTGYEEALVRYGLDVCAVWVAEGRADTCAATLVTDFTRHRPGAAVRAQDELAD
                     DGELPPWLGDPAFHRSHQSALVRKAPDIYSPLFPGVPDDLPYVWPTSDRAAL"
                     /protein_id="MG_K17_9_00066"
     gene            complement(82081..82230)
                     /locus_tag="K17_9_00067"
     CDS             complement(82081..82230)
                     /locus_tag="K17_9_00067"
                     /inference="ab initio prediction:Prodigal:2.6"
                     /codon_start=1
                     /product="hypothetical protein"
                     /transl_table=11
                     /translation="MSYVGSNPIAKVEPPIISRLTISNFFRPVLSPKCPNTIPPNGLAA
                     KPIA"
                     /protein_id="MG_K17_9_00067"
     gene            82314..83252
                     /locus_tag="K17_9_00068"
                     /gene="yhjE_1"
     CDS             82314..83252
                     /product="Inner membrane metabolite transport protein YhjE"
                     /inference="ab initio prediction:Prodigal:2.6"
                     /inference="similar to AA sequence:UniProtKB:P37643"
                     /codon_start=1
                     /locus_tag="K17_9_00068"
                     /transl_table=11
                     /note="smCOG:
                     SMCOG1074:major_facilitator_family_transporter (Score:
                     267.9; E-value: 2.6e-81);"
                     /translation="MLLVCEHGGVRHRGFWASWPQCGGPGGNVLATGVLALLTAVQPDA
                     AFRAWGWRVPFLLSGVLVLLGLWVRASVPETPVFLREGRGVRARVPVVEVVRRRRREVL
                     LSMGTRFGENVSYYLLSSFLLVYVTRHLGLGKGTALNAVLIGSVVHFATIPLWGALSDR
                     VGRRPVMLAGSVGMALWGFAFFALVDSRSFPVITVSLTVGLLHGAMCGPQAAFLAEMFD
                     TGVRYTGASMGSQLASVFGGALAPIVAVELLDRYDSATPIALYLCLAAAVTTLTVALAP
                     ETRGRDLAGTGDVTVAAGGGAAGVWRETERR"
                     /gene="yhjE_1"
                     /protein_id="MG_K17_9_00068"
     gene            83293..83919
                     /locus_tag="K17_9_00069"
     CDS             83293..83919
                     /product="putative S-adenosylmethionine-dependent
                     methyltransferase"
                     /inference="ab initio prediction:Prodigal:2.6"
                     /inference="similar to AA sequence:UniProtKB:P9WJZ1"
                     /codon_start=1
                     /locus_tag="K17_9_00069"
                     /EC_number="2.1.1.-"
                     /note="smCOG: SMCOG1089:methyltransferase (Score: 55.1;
                     E-value: 1.3e-16);"
                     /translation="MGYTTREEWQRHYADGKGFRPLGDVERALFAEHTPVPEGGGRALD
                     VGCGTGELAAYLACLGYVVDAVDFAESAVARAREEHPDAEGVRWLRLDVECDDPADLHD
                     GGYDLICLRLMYPFLRDRGRVLHALGERLRQGGALVVITPTAERTPPERRGIALDEDEI
                     RLLTAGWRQVDRLEADGLAVLALRGPCHGDGDTPAVGKRPPAGRP"
                     /transl_table=11
                     /protein_id="MG_K17_9_00069"
     gene            84200..84484
                     /locus_tag="K17_9_00070"
     CDS             84200..84484
                     /locus_tag="K17_9_00070"
                     /inference="ab initio prediction:Prodigal:2.6"
                     /codon_start=1
                     /product="hypothetical protein"
                     /transl_table=11
                     /translation="MRWVELSEATWDPGCPDTATGSWEFSDSSDGAVPSLSGKGLTSGD
                     ELVLEVDVPTRESCRILAEIRRDGKGPSLCLYTDPDSMCSGKELLRPRR"
                     /protein_id="MG_K17_9_00070"
     gene            complement(84562..85254)
                     /locus_tag="K17_9_00071"
                     /gene="estA"
     CDS             complement(84562..85254)
                     /locus_tag="K17_9_00071"
                     /inference="ab initio prediction:Prodigal:2.6"
                     /inference="similar to AA sequence:UniProtKB:P37957"
                     /codon_start=1
                     /EC_number="3.1.1.3"
                     /transl_table=11
                     /product="Lipase EstA"
                     /sec_met="Type: none"
                     /sec_met="Domains detected: PF12697 (E-value: 2.1e-08,
                     bitscore: 33.7, seeds: 465); PF00561 (E-value: 1.7e-05,
                     bitscore: 23.3, seeds: 48)"
                     /sec_met="Kind: biosynthetic"
                     /translation="MRRFVGTFVAAAAAVASLVTGGTATAAQPEPAAQRAPVVFVHGYL
                     GSDPAWAPAKAAFLASGYRSGELFSFVYDYNTTNETSARDLAAFVEKVKKDTGARKVDL
                     VNHSMGGMVSMWYVKELGGASSVGHLASLAGAHHGTDIAALCTVMSPSCAEMKPGSAFL
                     ARLAAGDETPGDTRYRTWYSPCDGVISPFVSTRLNGADNTLVPCLNHLAFLTDIPLLTQ
                     VAAFTKGE"
                     /gene="estA"
                     /protein_id="MG_K17_9_00071"
     gene            85608..87413
                     /locus_tag="K17_9_00072"
     CDS             85608..87413
                     /locus_tag="K17_9_00072"
                     /inference="ab initio prediction:Prodigal:2.6"
                     /inference="similar to AA sequence:UniProtKB:P9WMG1"
                     /codon_start=1
                     /product="Putative HTH-type transcriptional regulator"
                     /transl_table=11
                     /note="smCOG:
                     SMCOG1016:LuxR_family_DNA-binding_response_regulator
                     (Score: 42.7; E-value: 6e-13);"
                     /translation="MRDPLQRLHVRCSAVLARAAERAGDGGTRAARLSAAAGHARRAGL
                     TRRAGELEARATALGRAPAARPTAWAELVRGTRALDQGEAPAAREALLRAAARFRCAGR
                     QAEELTALLRAADATWAAGDRAGHLAVARRVGAHELAPPAVRDHHRGVATALCGALAPG
                     AALLRLAARSADGTEAGAEESLHASRAALMLGRTAVARELVGRALGHAGVGRPSPAMLL
                     GHAALVELVADEYRKAGTYARRGLDLALATGGTNPAAQLHATLAVVTAVEGDADACRAH
                     ARQALATARAHGLAVPALLASWGLGLLALARNEPSEAVRLLRPLVAGCSSAPHHFAWRL
                     RVVPYFVEAVVPVVCALPAGERERTLRQARAGLRAFEEWGRAAADPRARATALHCRALL
                     GGRDADEPALGAALALLERAGTAFAQGRARLLAGMELRRARRPADACGHLRSAVLRFEE
                     CGADAWAERARAELRAAGRTDPAAADVRGPLGALTPQQLRVARHVAQGLTNREVAAVLE
                     LSHRTVDHHLRNVFAALGIRSRVQLVHALASLDGRSRDGRSRDGRSHDGNAHDSRSPAG
                     RERGRGGTADRRRTDPGRQGLASSR"
                     /protein_id="MG_K17_9_00072"
     gene            87507..88721
                     /locus_tag="K17_9_00073"
                     /gene="pucR_1"
     CDS             87507..88721
                     /product="Purine catabolism regulatory protein"
                     /inference="ab initio prediction:Prodigal:2.6"
                     /inference="similar to AA sequence:UniProtKB:O32138"
                     /codon_start=1
                     /locus_tag="K17_9_00073"
                     /transl_table=11
                     /translation="MNWPVPSEEIVPVARALLRRVCALGELLACRLRAEVEPYGDEHLL
                     PAASLHRSCVENLRLPLLRLTGEAGPAVLSSARETGRERALQDVPLAAALHAFRIGFEL
                     LWAELAAEARRAHDIPSDTLLALSSEIWRLAGAYSDAMAAAYRETAAELAAQREHERSA
                     LVEALLTGAITDRSTMWEAARTLGLPGSGPFIVVAADVPAPGRSALPRIEATLRAGRVP
                     SAWRLLPGQQIGVMSALPPDVRSAARAILARSEARVGVSPPYDSLRDTPQALRYARLAL
                     AALPRDGAGVVHFDDDPLAMLVTAAPAEAGHIARTVFGDVLALPADERERLLDTLERWF
                     AAGGSAAEAGRLLFCHPNTVRYRLRRLEELTGRSLQDPRAVVDLGAALRALRVLPDEAL
                     GDGVR"
                     /gene="pucR_1"
                     /protein_id="MG_K17_9_00073"
     gene            complement(88777..89775)
                     /locus_tag="K17_9_00074"
     CDS             complement(88777..89775)
                     /locus_tag="K17_9_00074"
                     /inference="ab initio prediction:Prodigal:2.6"
                     /codon_start=1
                     /product="hypothetical protein"
                     /transl_table=11
                     /translation="MERRSLLRAAVAGAVGVPAGARLLTGAASAAPAPAPASYRVLVTR
                     VDGSNDRIMEFDRTAPAFTDAHVKWQLRPGWGDVLEARYRTTAHDGQVVLVAAGDSPSR
                     GRAGVYRKSDRKLLWSAPVKNYPHSIELIRDSGAVVVAGAGTARPHDGAPRPGGGLHLY
                     STRDGRVGSLAHAKSYPLTEAHGVLWDPLYKLLWAIGRTEICRFRLVGSGAGVRLREEG
                     RRNRIGGNGHDLQPDYTDKHRLLLTDTSHVYALDKRTLKPTPLPGPLGTTRHVKSIARH
                     HSGEYVWAGVPKGSDSHFGGPAIHFHPPADSRGCGKGAVTYKARIAVPAYQ"
                     /protein_id="MG_K17_9_00074"
     gene            complement(89923..90540)
                     /locus_tag="K17_9_00075"
     CDS             complement(89923..90540)
                     /locus_tag="K17_9_00075"
                     /inference="ab initio prediction:Prodigal:2.6"
                     /codon_start=1
                     /product="hypothetical protein"
                     /transl_table=11
                     /translation="MNVPIARHQGPPWPALSALSASMAALLVEEAIGMAGLWLWGMTGP
                     GPGPEPGAEEESGALFVLFGLPLLAGVAVVAALLLTLVLVLPAVSLAGRAARRHGRPDA
                     WWWLPATAAGATGTAVAAAGTATAVLRGGFAGPLPYAAWWLGLLALALPACYLTRLDRR
                     RTAQGRTPASLARTVLTRGCAGVALCISAVLLGVVAAEWAFG"
                     /protein_id="MG_K17_9_00075"
     gene            90801..91829
                     /locus_tag="K17_9_00076"
                     /gene="pqsD"
     CDS             90801..91829
                     /note="smCOG:
                     SMCOG1084:3-oxoacyl-(acyl_carrier_protein)_synthase_III
                     (Score: 276.5; E-value: 4.3e-84);"
                     /locus_tag="K17_9_00076"
                     /inference="ab initio prediction:Prodigal:2.6"
                     /inference="similar to AA sequence:UniProtKB:P20582"
                     /codon_start=1
                     /EC_number="2.3.1.230"
                     /transl_table=11
                     /product="2-heptyl-4(1H)-quinolone synthase PqsD"
                     /sec_met="Type: none"
                     /sec_met="Domains detected: fabH (E-value: 4.3e-40,
                     bitscore: 136.5, seeds: 7)"
                     /sec_met="Kind: biosynthetic"
                     /translation="MHTDHAAPGPIRRVGITAAASCLPEREVTSRQVQERIAAASGIAL
                     PPRMLERVTGITSRRAVADGEYASTLAVRAARAALERAGLVPYDVDLLVFASATRDVIE
                     PATAHIVQAELGSRAHALDVTNACNSFVNGIDTARAMILAGRARRALVVTGETPSRAVR
                     HAPSGPSEFRDGFAGYTFGDAGAAVVLEAVERGGILDVDTATHSEHWRVGGIFGGGSRH
                     PRGDEHTYFHGDGGALREVFEKVGTSVLDRVLRRTGLAWGDFRHVLVHQVTVPYLERFL
                     ELTGVPRDRLVVTVPELGNMASATLGVQLDLVQERLRPGDRVLFVGLGGGVSIMTMVWE
                     KA"
                     /gene="pqsD"
                     /protein_id="MG_K17_9_00076"
     gene            91826..92566
                     /locus_tag="K17_9_00077"
                     /gene="ppm1_1"
     CDS             91826..92566
                     /note="smCOG:
                     SMCOG1123:polyprenol-monophosphomannose_synthase_ppm1
                     (Score: 63.4; E-value: 4.2e-19);"
                     /locus_tag="K17_9_00077"
                     /inference="ab initio prediction:Prodigal:2.6"
                     /inference="similar to AA sequence:UniProtKB:A0QZ12"
                     /codon_start=1
                     /EC_number="2.4.1.-"
                     /transl_table=11
                     /product="Polyprenol monophosphomannose synthase"
                     /sec_met="Type: none"
                     /sec_met="Domains detected: Glycos_transf_2 (E-value:
                     8.2e-24, bitscore: 83.0, seeds: 256)"
                     /sec_met="Kind: biosynthetic"
                     /translation="MSSLWVVVPAYQEAARLGATLDALAGQRDRGFTLVVVDNSSTDGT
                     AAVAREFARRAPFPVHVLTEPEKGVGCAVDTGFRYAIARGAALLARTDADCLPDPGWTA
                     AARDALGRGAGLVCGRVVARRDEHGPLGRAGFRALVGAAAFFGRVRPSHRRCHGYLVPY
                     RMHAGNNMAVTAALYEAVGGMPRRPSPTDRLFLNRVRRRTTAVVRARDMVVGNSTRRLA
                     AYGVAGTARWYLGKGSGRLGEDPR"
                     /gene="ppm1_1"
                     /protein_id="MG_K17_9_00077"
     gene            92566..94065
                     /locus_tag="K17_9_00078"
                     /gene="lcfB_1"
     CDS             92566..94065
                     /aSProdPred="nrp"
                     /locus_tag="K17_9_00078"
                     /note="smCOG: SMCOG1002:AMP-dependent_synthetase_and_ligase
                     (Score: 151.2; E-value: 5.5e-46);"
                     /inference="ab initio prediction:Prodigal:2.6"
                     /inference="similar to AA sequence:UniProtKB:O07610"
                     /codon_start=1
                     /EC_number="6.2.1.3"
                     /transl_table=11
                     /product="Long-chain-fatty-acid--CoA ligase"
                     /sec_met="Type: none"
                     /sec_met="Domains detected: AMP-binding (E-value: 1.3e-36,
                     bitscore: 124.7, seeds: 400); AMP-binding (E-value:
                     1.3e-36, bitscore: 124.7, seeds: 400)"
                     /sec_met="Kind: biosynthetic"
                     /sec_met="NRPS/PKS subtype: NRPS-like protein"
                     /sec_met="NRPS/PKS Domain: AMP-binding (31-400). E-value:
                     8.7e-39. Score: 124.7; NRPS/PKS Domain: K17_9_00078_A1;
                     Substrate specificity predictions: no_call (Stachelhaus
                     code), N/A (NRPSPredictor3 SVM), arg (pHMM), NA-n/a
                     (PrediCAT), no_call (SANDPUMA ensemble); PID to NN: 25.58;
                     SNN score: 0 ."
                     /translation="MLDLLTHTLRRSPGRPAVLGTGRTGTVRTEATCGDLADLADRYAV
                     ALDGRGLRRGDTVGVAVRPGPRALAVLLAVHRLGLRAAVVDPGAGPDVVRARLALAGPR
                     LVLADAAAQAAAGWARPVARRAGLVLPDLAALGPVATLGRRLPGCAPGLGDVRSAVLPP
                     AVDEDGDADAVVVFTSGTTDRPRAVVHTRSSLAAGMRTVTDLVRPLPGRPVLGGTFFVL
                     VPSLASGAPVALPARSPRVLVRQLRRLRPQATYLTPPQLRSALAEGARFTGRVWTGSAP
                     AGAELLTRVRRAGAAEAWGVYALTELFPAAAVEQRDKAAFTGTGDLVGSPLPGVRATTD
                     AAGQLLLSGPAARDRYLGDSPDPWVATGDRARLEDGRIVLEGRCKDMVLRRAENIYPGL
                     YEPSLHIAGVELAVLVGVPAGDGDGDERLVAVVQPRPDADPARLRAGLRAPLSRMGSAR
                     PDAVMFADVPLAGRSRKPDRAAAARLAAGRLAGARLAGAGR"
                     /gene="lcfB_1"
                     /protein_id="MG_K17_9_00078"
     aSDomain        92659..93765
                     /domain="AMP-binding"
                     /database="nrpspksdomains.hmm"
                     /evalue="8.70E-39"
                     /locus_tag="K17_9_00078"
                     /label="K17_9_00078_A1"
                     /detection="hmmscan"
                     /score="124.7"
                     /specificity="Stachelhaus code: no_call"
                     /specificity="NRPSpredictor3 SVM: N/A"
                     /specificity="pHMM: arg"
                     /specificity="PrediCAT NA-n/a"
                     /specificity="SANDPUMA ensemble: no_call"
                     /specificity="PID to NN: 25.58"
                     /specificity="SNN score: 0"
                     /translation="TCGDLADLADRYAVALDGRGLRRGDTVGVAVRPGPRALAVLLAVH
                     RLGLRAAVVDPGAGPDVVRARLALAGPRLVLADAAAQAAAGWARPVARRAGLVLPDLAA
                     LGPVATLGRRLPGCAPGLGDVRSAVLPPAVDEDGDADAVVVFTSGTTDRPRAVVHTRSS
                     LAAGMRTVTDLVRPLPGRPVLGGTFFVLVPSLASGAPVALPARSPRVLVRQLRRLRPQA
                     TYLTPPQLRSALAEGARFTGRVWTGSAPAGAELLTRVRRAGAAEAWGVYALTELFPAAA
                     VEQRDKAAFTGTGDLVGSPLPGVRATTDAAGQLLLSGPAARDRYLGDSPDPWVATGDRA
                     RLEDGRIVLEGRCKDMVLRRAENIYPGLY"
                     /asDomain_id="nrpspksdomains_K17_9_00078_A1"
     CDS_motif       93082..93138
                     /note="NRPS/PKS Motif: NRPS-A_a3 (e-value: 5.9e-05,
                     bit-score: 15.9)"
                     /locus_tag="K17_9_00078"
                     /motif="NRPS-A_a3"
                     /database="abmotifs"
                     /evalue="5.90E-05"
                     /asDomain_id="nrpspksmotif_K17_9_00078_0001"
                     /detection="hmmscan"
                     /score="15.9"
                     /aSTool="pksnrpsmotif"
                     /translation="AVVVFTSGTTDRPRAVVHT"
                     /label="NRPS-A_a3"
     gene            94344..95528
                     /locus_tag="K17_9_00079"
     CDS             94344..95528
                     /product="Steroid C26-monooxygenase"
                     /inference="ab initio prediction:Prodigal:2.6"
                     /inference="similar to AA sequence:UniProtKB:A0R4Q6"
                     /codon_start=1
                     /locus_tag="K17_9_00079"
                     /EC_number="1.14.13.221"
                     /note="smCOG: SMCOG1007:cytochrome_P450 (Score: 93.6;
                     E-value: 2.1e-28);"
                     /sec_met="Type: none"
                     /sec_met="Domains detected: p450 (E-value: 4.5e-07,
                     bitscore: 27.6, seeds: 50)"
                     /sec_met="Kind: biosynthetic"
                     /translation="MPPTAGTAPGRTPSRPTGARPAAPAIRPSGPSARACRRDRRVYIG
                     SHPLLFALLAVARRWPVARIGGAVLVHDTEVYRRALTGVPLDRTAAGTTGGAARELSGG
                     GALFDQEGGGHRDGRRAVADALGSAGVRRLRPVWQDVLDRRLLPLGTGRSVDLVDVARE
                     LAGATVCALVGTAADPVGVAVAAGEVAATAVRDHLPGFGRPGTRGAAARAAERLEELLA
                     TPSGAGERSLRAMLAVAAVNTTVAALPRAAAWCADAGLWPQAADASLRPALVAELLRVT
                     APSPVLPRVAAADAVLGGCPVRAGERLLLVARHAARAHDLPPDPYHPAPPATAQLVFGA
                     GPHACPGARLARAQFDDALAALAPYRPVVVRARVDRRAALPSWRSLTLRATAGL"
                     /transl_table=11
                     /protein_id="MG_K17_9_00079"
     gene            95563..96519
                     /locus_tag="K17_9_00080"
     CDS             95563..96519
                     /note="smCOG: SMCOG1010:NAD-dependent_epimerase/dehydratase
                     (Score: 140.7; E-value: 1.1e-42);"
                     /locus_tag="K17_9_00080"
                     /inference="ab initio prediction:Prodigal:2.6"
                     /inference="similar to AA sequence:UniProtKB:P9WQP7"
                     /codon_start=1
                     /product="3 beta-hydroxysteroid dehydrogenase/Delta
                     5-->4-isomerase"
                     /transl_table=11
                     /aSProdPred
                     /sec_met="Type: none"
                     /sec_met="Domains detected: RmlD_sub_bind (E-value:
                     5.1e-15, bitscore: 54.0, seeds: ?)"
                     /sec_met="Kind: biosynthetic"
                     /sec_met="NRPS/PKS subtype: PKS/NRPS-like protein"
                     /sec_met="NRPS/PKS Domain: NAD_binding_4 (55-155). E-value:
                     9.2e-12. Score: 36.1;"
                     /translation="MTTIAVTGAAGFCGSHIATTAAARGMDVLCVGRRPGPVGRHVRWD
                     ATAAPPDLAGADLVVHCAAAVGDPVPGSPAETLMHAVNVTGTARLLEAAAGRPVVYVSS
                     ASVYAPGSRRPLDEGHLVGGQRNAYGRTKAAGEALALAAGAVAVRPRAVYGPGDPHLVP
                     RLLSRVRAGRLPLPGPDVLLSLTAVENLADACLSALGWPPGAYNVADPVPYRRDAAIRA
                     VLRAHRVRARFVHLPLPLARAAAAAAETLAGPRRGADPWLTRYAVDQLARGVVLDVTKA
                     RRQGWTARRTLADYDPSATGRDTAPAGPLPGARDRVG"
                     /protein_id="MG_K17_9_00080"
     aSDomain        95728..96027
                     /domain="NAD_binding_4"
                     /database="nrpspksdomains.hmm"
                     /evalue="9.20E-12"
                     /locus_tag="K17_9_00080"
                     /asDomain_id="nrpspksdomains_K17_9_00080_Xdom01"
                     /detection="hmmscan"
                     /score="36.1"
                     /translation="ADLVVHCAAAVGDPVPGSPAETLMHAVNVTGTARLLEAAAGRPVV
                     YVSSASVYAPGSRRPLDEGHLVGGQRNAYGRTKAAGEALALAAGAVAVRPRAVYG"
     gene            complement(96616..96876)
                     /locus_tag="K17_9_00081"
     CDS             complement(96616..96876)
                     /locus_tag="K17_9_00081"
                     /inference="ab initio prediction:Prodigal:2.6"
                     /codon_start=1
                     /product="hypothetical protein"
                     /transl_table=11
                     /translation="MTLPRTRRSLNDKLSTGSTWRLLHRDEEIARLNVTETDMPWVFAE
                     VESFPGFEEFRPFFAKQELALEKGNGRGPTSTATGSAARWP"
                     /protein_id="MG_K17_9_00081"
     gene            96964..97278
                     /locus_tag="K17_9_00082"
     CDS             96964..97278
                     /locus_tag="K17_9_00082"
                     /inference="ab initio prediction:Prodigal:2.6"
                     /codon_start=1
                     /product="hypothetical protein"
                     /transl_table=11
                     /translation="MRPLVDLALAPEHRRGRGALYGGLDQGWIDIARLRRALAGVPSPR
                     AADGRLVPAADVSPWLRPDAGTCAERAFRRAFGRGEGKHQMVPGRPYSVVAALESGRTS
                     "
                     /protein_id="MG_K17_9_00082"
     gene            complement(97558..98343)
                     /locus_tag="K17_9_00083"
     CDS             complement(97558..98343)
                     /locus_tag="K17_9_00083"
                     /inference="ab initio prediction:Prodigal:2.6"
                     /codon_start=1
                     /product="hypothetical protein"
                     /transl_table=11
                     /note="smCOG:
                     SMCOG1058:ArsR_family_transcriptional_regulator (Score:
                     83.1; E-value: 1.6e-25);"
                     /translation="MDEVFKALADASRRRLLDRLNERAGQSLRELCAGLEMSRQAVSKH
                     LAVLEGAGLVTVVRHGRERLHYLNPVPIHDVADRWIGRYERGRLAALGNLKHALEGTAM
                     SKPEFVYTIYIHTTPEKLWEGLTSPEFLKQYHGGWAPSSDWQAGSKVLWPVEDGGEPQD
                     LGQVVTESEPGKRLAYTWHTLQPMHQEMFGMSDAEFAEAVKERSKVAFDIEPAEEPELG
                     VKLTITHDGFTSADSKMLEGVSGGWTMMLSELKTILEKA"
                     /protein_id="MG_K17_9_00083"
     gene            98653..100623
                     /locus_tag="K17_9_00084"
                     /gene="msbA_1"
     CDS             98653..100623
                     /note="smCOG: SMCOG1000:ABC_transporter_ATP-binding_protein
                     (Score: 186.5; E-value: 9.9e-57);"
                     /locus_tag="K17_9_00084"
                     /inference="ab initio prediction:Prodigal:2.6"
                     /inference="similar to AA sequence:UniProtKB:Q9KQW9"
                     /codon_start=1
                     /EC_number="3.6.3.-"
                     /transl_table=11
                     /product="Lipid A export ATP-binding/permease protein MsbA"
                     /translation="MARTSGGKPGAGPAPLSESERLLFSGALRHDKAWAVHEDPLLRMS
                     FWSMARQFPGMLAMIARVAWREDPRSLVVLIVAQVASGAMSAFLLVATNQVLVHLFADG
                     PTPEKLREALPALLLAGVSSAGTVLLGCLIVRTEGHLYPKIELSCTSAYYSMMTRVEMS
                     AMEDKDIHRRLALGRYGTDSVQRMLSNAVTVTSGLMSLAAAAVVLGALHPLLLAALLLI
                     AAPRWWGAVVVMRRAYASRHVWIDHRRAVDVLLYPITRADATPELRVHGAGRLLIRSHR
                     DMGRTAVAEKARLAGAEARTEIVAATLSGTARVLSYGLLWWLLVAGGMPLAAAGTAVLA
                     IRNATQYLNQIVSQLNRMCEESLYLADMDRSIKLGARHAIPCGGTAVEGEGLEVVLEDV
                     TFRYPGAARDALRGVSLTVPRGKVVALVGENGSGKSTLAGIVAGLYLPTSGRVTHNGVE
                     IRRADRESVFDKVALLPQDVSCWPMTVRANVHIGDAGRSLRQEKVEAAAEYAGIRPAVE
                     ELPHGWDSIAVKGFERGVRLSGGQWQRVGVARAVYRERDLLIVDEPTAALDAKAEIALF
                     DSLRSFTDDGVGSVLLITHRLAATATADLIYVLHRGELVEAGGHKELMSLEGGHYRELY
                     ELQAAQYATPALPAPRKEDAR"
                     /gene="msbA_1"
                     /protein_id="MG_K17_9_00084"
     gene            100695..101588
                     /locus_tag="K17_9_00085"
                     /gene="pikAII_2"
     CDS             100695..101588
                     /locus_tag="K17_9_00085"
                     /inference="ab initio prediction:Prodigal:2.6"
                     /inference="similar to AA sequence:UniProtKB:Q9ZGI4"
                     /codon_start=1
                     /EC_number="2.3.1.239"
                     /transl_table=11
                     /product="Narbonolide/10-deoxymethynolide synthase PikA2,
                     modules 3 and 4"
                     /translation="MKRVSFAEFGGPDVLRLTEAEELHAGPGEIRVAVRAAGVNPVDWR
                     IREGQFQDVRPVELPAGIGQDAAGVVDEVGAGVAGVEVGDRVFGRGAGTYAEFAVLSAW
                     ARMPEGLTFEEAAGYPSVVETALRVIRQTGVRPGQTLLVSGASGGVGSAVLQIARDRGI
                     TVIGTAGAANQEYLRGLGALATTYGEGWADRVRRLGRVDAALDLAGSGVIRELVALTGD
                     PRTVVSIADLSAPEHGVRFSGVTGDVPRALAEATDLLARGRLHIPVEKAYPLAEAAAAQ
                     ADSQAGHTRGRRVLVV"
                     /gene="pikAII_2"
                     /protein_id="MG_K17_9_00085"
     gene            101754..102860
                     /locus_tag="K17_9_00086"
                     /gene="hpxO_1"
     CDS             101754..102860
                     /locus_tag="K17_9_00086"
                     /inference="ab initio prediction:Prodigal:2.6"
                     /inference="similar to AA sequence:UniProtKB:A1TFU9"
                     /codon_start=1
                     /EC_number="1.14.13.113"
                     /transl_table=11
                     /product="FAD-dependent urate hydroxylase"
                     /translation="MHTPVTIIGAGLGGLTLARVLHLHGVPAAVYEAEPSPAARSQGGM
                     LDIHDDVGGLALRTAGLTDEFRGLVLAGRQAIRLLDRDGTVLFEKADDGTGGSPEVQRG
                     ELRQVLLDALPADTVRWGHKVTHVRALAGGRHEVTFAGGASVVTSLLVGADGAWSRVRP
                     LLSDAVPAYVGRSFVETRLHDADTRHPATAKAVGGGTLVALDPDEHGKWLVAHRERGGT
                     LHAYVTLARPEDWFAAIDFTDAAAAAARIAEEYDGWAPELTALITAGGTAPVLRPLHAL
                     PVGHRWDRVPGVTLLGDAAHLSTPNGEGAGLAMLDGAELGAALAAHPGDVGTALYAYER
                     ALFPRAAAAAAKVAHAPTPQEMLDFFTG"
                     /gene="hpxO_1"
                     /protein_id="MG_K17_9_00086"
     gene            complement(102850..103233)
                     /locus_tag="K17_9_00087"
     CDS             complement(102850..103233)
                     /locus_tag="K17_9_00087"
                     /inference="ab initio prediction:Prodigal:2.6"
                     /codon_start=1
                     /product="hypothetical protein"
                     /transl_table=11
                     /translation="MENTGPSFRRRLLLESLAVLAADAPAQVAWLTAHGVRADEIALDF
                     DHAFGMAPLLAEEGRLGHGVLPDLREIDAVCTGMTGADWTREALCTGEGWERARRAARR
                     VLVAELGAWRRPLPEIAVIRVIR"
                     /protein_id="MG_K17_9_00087"
     gene            103372..103608
                     /locus_tag="K17_9_00088"
                     /gene="acpP_1"
     CDS             103372..103608
                     /product="Acyl carrier protein"
                     /inference="ab initio prediction:Prodigal:2.6"
                     /inference="similar to AA sequence:UniProtKB:P0A6A8"
                     /codon_start=1
                     /locus_tag="K17_9_00088"
                     /transl_table=11
                     /sec_met="Type: none"
                     /sec_met="Domains detected: PP-binding (E-value: 1.7e-14,
                     bitscore: 52.7, seeds: 164)"
                     /sec_met="Kind: biosynthetic"
                     /translation="MSTVEERVKRVIVEQLNVKPEEVTDNASFVGDLGADSLDLVELST
                     ALAMEFAVDIPDEEAAEISTVRGAVDWFEAHRR"
                     /gene="acpP_1"
                     /protein_id="MG_K17_9_00088"
     gene            complement(103656..103967)
                     /locus_tag="K17_9_00089"
     CDS             complement(103656..103967)
                     /locus_tag="K17_9_00089"
                     /inference="ab initio prediction:Prodigal:2.6"
                     /codon_start=1
                     /product="hypothetical protein"
                     /transl_table=11
                     /translation="MNSAIRGKNAGKRAGAMAGLLLAATLGGAAMAAPAHADDVYGHCT
                     GEGVRIRAAASTSSSVVGLCYSNHRLAHRDVSGDGQWDKVYDVNTGVSGWISHGYWSW"
                     /protein_id="MG_K17_9_00089"
     gene            104203..104853
                     /locus_tag="K17_9_00090"
                     /gene="comR_1"
     CDS             104203..104853
                     /product="HTH-type transcriptional repressor ComR"
                     /inference="ab initio prediction:Prodigal:2.6"
                     /inference="similar to AA sequence:UniProtKB:P75952"
                     /codon_start=1
                     /locus_tag="K17_9_00090"
                     /transl_table=11
                     /note="smCOG:
                     SMCOG1057:TetR_family_transcriptional_regulator (Score:
                     72.0; E-value: 1.4e-21);"
                     /translation="MADSKHFDPDAVLETVVELFWRQGMAGTGIQNLVTATGLSRSSLY
                     ATFGTKDRLYAAALRRYIERHSAPAFARVAGAGTGLAAVEEFFAALVEYRCSGEYAGWG
                     CLITNAHAGPECEDPVVRDLLDRHHRYLHEALRAALVTAGRLGRLHPAADPDAGAAVLA
                     ALAYGVNLRSRAGADAASLTAVVESVLAPLRAPRPPGAPETRDSPETRDRKSP"
                     /gene="comR_1"
                     /protein_id="MG_K17_9_00090"
     cluster         104649..251187
                     /cutoff=20000
                     /product="thiopeptide-t3pks-lantipeptide-t1pks"
                     /extension=20000
                     /note="Cluster number: 2"
                     /note="Detection rule(s) for this cluster type:
                     thiopeptide: (cluster(Lant_dehyd_C,YcaO) or
                     cluster(Lant_dehyd_N,YcaO) or thiostrepton or
                     cluster(YcaO,PF06968,thio_amide) or
                     cluster(YcaO,PF04055,thio_amide) or
                     cluster(YcaO,PF07366,thio_amide) or cluster(YcaO,PF07366)
                     or cluster(YcaO,PF06968) or cluster(YcaO,PF04055) or
                     cluster(thiostrepton,tsrC)); t3pks: (Chal_sti_synt_C or
                     Chal_sti_synt_N); lantipeptide:
                     (cluster(LANC_like,Flavoprotein) or
                     cluster(LANC_like,Trp_halogenase) or
                     cluster(LANC_like,p450) or (LANC_like & Pkinase) or
                     (LANC_like & DUF4135) or cluster(LANC_like,Lant_dehyd_N) or
                     cluster(LANC_like,Lant_dehyd_C) or
                     cluster(LANC_like,adh_short) or
                     cluster(LANC_like,adh_short_C2) or TIGR03731 or Antimicr18
                     or Gallidermin or L_biotic_A or TIGR03731 or leader_d or
                     leader_eh or leader_abc or mature_d or mature_ab or
                     mature_a or mature_b or mature_ha or mature_h_beta or
                     lacticin_l or lacticin_mat or LD_lanti_pre or
                     strep_PEQAXS); t1pks: ((PKS_KS & PKS_AT) or (ene_KS &
                     PKS_AT) or (mod_KS & PKS_AT) or (hyb_KS & PKS_AT) or
                     (itr_KS & PKS_AT) or (tra_KS & PKS_AT));"
                     /note="Monomers prediction: (dhb|sal) + (nrp) + (pk)"
                     /note="Structure image: structures/genecluster2.png"
                     /contig_edge="False"
                     /knownclusterblast="1.
                     BGC0001145_c1	Cyclothiazomycin_B_biosynthetic_gene_cluster
                     (100% of genes show similarity)"
                     /knownclusterblast="2.
                     BGC0000603_c1	Cyclothiazomycin_biosynthetic_gene_cluster
                     (80% of genes show similarity)"
                     /knownclusterblast="3.
                     BGC0001146_c1	Cyclothiazomycin_C_biosynthetic_gene_cluster
                     (70% of genes show similarity)"
                     /knownclusterblast="4.
                     BGC0000712_c1	Paromomycin_biosynthetic_gene_cluster (30% of
                     genes show similarity)"
                     /knownclusterblast="5.
                     BGC0000282_c1	Alkylresorcinol_biosynthetic_gene_cluster
                     (30% of genes show similarity)"
                     /knownclusterblast="6.
                     BGC0000316_c1	Capreomycin_biosynthetic_gene_cluster (40% of
                     genes show similarity)"
                     /knownclusterblast="7.
                     BGC0000717_c1	Streptomycin_biosynthetic_gene_cluster (20%
                     of genes show similarity)"
                     /knownclusterblast="8.
                     BGC0000093_c1	Meilingmycin_biosynthetic_gene_cluster (20%
                     of genes show similarity)"
                     /knownclusterblast="9.
                     BGC0000100_c1	Monensin_biosynthetic_gene_cluster (20% of
                     genes show similarity)"
                     /knownclusterblast="10.
                     BGC0001077_c1	Alkyl-O-Dihydrogeranyl-Methoxyhydroquinones_b
                     iosynthetic_gene (20% of genes show similarity)"
     gene            104850..105497
                     /locus_tag="K17_9_00091"
                     /gene="bcp_1"
     CDS             104850..105497
                     /note="smCOG:
                     SMCOG1196:alkyl_hydroperoxide_reductase/_Thiol_specific
                     (Score: 111.4; E-value: 5.2e-34);"
                     /locus_tag="K17_9_00091"
                     /inference="ab initio prediction:Prodigal:2.6"
                     /inference="similar to AA sequence:UniProtKB:P9WIE1"
                     /codon_start=1
                     /EC_number="1.11.1.15"
                     /transl_table=11
                     /product="Putative peroxiredoxin"
                     /translation="MNLHAALRAVHEGRHDRIPPHMIEVMDRAAARLTESGQAERALGP
                     GAQAPGFTLPSAKGETVVLADLLAQGPVVLSFYRGAWCPFCNLELRALQQRLPDVTARG
                     ARLVAVSPEVPDESLSLSERHGLAFDVLSDEGCETAARYGLAFDLPDDLADVYDELGFD
                     LKRVNNGHRRTLPMPATYVIDAEGVIRWSFVAADYAVRAEPDDIVAALDALR"
                     /gene="bcp_1"
                     /protein_id="MG_K17_9_00091"
     gene            106444..108099
                     /locus_tag="K17_9_00092"
     CDS             106444..108099
                     /locus_tag="K17_9_00092"
                     /inference="ab initio prediction:Prodigal:2.6"
                     /codon_start=1
                     /product="hypothetical protein"
                     /transl_table=11
                     /translation="MAVEAGTQQERVAGRVWTVRLDPSGRPSAGTVRLSCSRPACGDRH
                     FSDGAAAGRKAAVEHVNMHLARIRAAGGPRGEVWCACRAAECAWHTPEQVTGRPDGRRP
                     GAAAERCGGPVVLTVCADRAGRLWRIAETCARCAAAIPGCRVLDTAPPRPRTGPGAAGA
                     AGRAAGGPAAERDAAGAPVGSGVTVVFSDHDPTLAGGAAPAAPAAPAPVPNARATSRRA
                     APRRPRRCGKIAQRSVPSDLEPEVLRLELVELGDAFRAYQQRPEADLAVLAELHERKAR
                     AFRLWADVTGDESLREEAERSEKAIHATLEMHGNRVGHPVDGSADGGALVVERLLTRPQ
                     AAHARTVLDYVAAHAPRPEAEVRLAVLMLALRAARAGVGNVTGQDLTGWLQDDAEPVLE
                     RLAADGWLRLPCSVAEVMTARSENPAAVTVPALLPDGPRPFDFGKTTRARISGWAQKVV
                     GDRKIRKKKPGPATRLLALYTAAHSRPDGRLGGPEDDGLDLDRVAAFCGLPADGVTEHV
                     ERLLAAGWLTEADASEGRFRGRLAERVLPLSGLL"
                     /protein_id="MG_K17_9_00092"
     gene            108441..109448
                     /locus_tag="K17_9_00093"
     CDS             108441..109448
                     /locus_tag="K17_9_00093"
                     /inference="ab initio prediction:Prodigal:2.6"
                     /codon_start=1
                     /product="hypothetical protein"
                     /transl_table=11
                     /translation="MRPMRPLRRLERPRRRRGRLGRLLGAMVAAVAALAAVGAAPGPAA
                     ADRQVRATVFGSSIAAARNYDGRLELFGTNSGDAIFHRYQGRPGTAWTPWYQFDGGLRA
                     VAAETNADGRMELFGVNGAGNIYHRWQTPATGTPWSNWEQFDGNLTSIAAARNADGRLE
                     IFGSNAAGNVYHRWQTAIGGPWSAWEQLDGLVTQVAAETNADGRIELFGVNSNGAVFHK
                     WQTVLGGLWSPWEQLDGTLTSIAAARNANGRLEIFGTNSADQIFHRTQTAIGGPWSGWQ
                     QMDGLLTQVAAETNADGRVELFGVNRGGAPYHRWQTAIGGPWSGWEQFDGLLRP"
                     /protein_id="MG_K17_9_00093"
     gene            109954..110976
                     /locus_tag="K17_9_00094"
     CDS             109954..110976
                     /locus_tag="K17_9_00094"
                     /inference="ab initio prediction:Prodigal:2.6"
                     /codon_start=1
                     /product="hypothetical protein"
                     /transl_table=11
                     /note="smCOG: SMCOG1237:transposase (Score: 399.5; E-value:
                     3e-121);"
                     /translation="MVDQPASIGALPLAVARDTGCEVAYLPGLTMRRIADLYPGEAKTD
                     ARDAFVIADAARSMPHTLRAIEPADETVAELEMIAGFDDDLAGEATRISNRLRGLLTQI
                     HPSLERVLGPRAQHPAVLKLLDQFGSPALIRKAGRRRLVNLIRPKAPRMAERLVDDIFT
                     ALDEQTVIVPGTDAAALVVPSLASSLQAVLDQRKLLASRIEELLEAHPLSKVLTSMPGI
                     GVRTGARILIDVGDGSSFPSAAHLAAYAGLAPATRSSGSSIRGEQPSRRGNKQLKRAFF
                     LSAFAALADPVSRAYYDKKIAQGKHHTQALLCLARRRADVLFAILRDGTFYDPKPAPTG
                     "
                     /protein_id="MG_K17_9_00094"
     gene            complement(111004..111366)
                     /locus_tag="K17_9_00095"
     CDS             complement(111004..111366)
                     /locus_tag="K17_9_00095"
                     /inference="ab initio prediction:Prodigal:2.6"
                     /codon_start=1
                     /product="hypothetical protein"
                     /transl_table=11
                     /translation="MNDPGALTDEELAAIEERVAAATPGPWHVRQLDDDAAMCLVAVST
                     VPDTGRGERRPHFDHGTVVAATLVQRPRYVDVADERWDENADFISHARRDVPRLVEEVR
                     RLRRLLAAGDRAAGGA"
                     /protein_id="MG_K17_9_00095"
     gene            111699..112589
                     /locus_tag="K17_9_00096"
                     /gene="cmpR"
     CDS             111699..112589
                     /product="HTH-type transcriptional activator CmpR"
                     /inference="ab initio prediction:Prodigal:2.6"
                     /inference="similar to AA sequence:UniProtKB:Q9F1R2"
                     /codon_start=1
                     /locus_tag="K17_9_00096"
                     /transl_table=11
                     /note="smCOG:
                     SMCOG1014:LysR_family_transcriptional_regulator (Score:
                     201.5; E-value: 2.8e-61);"
                     /translation="MDVRRLEYFLGVVDRGGFHRAAAALYVAQPSLSQAVRSLERELGT
                     ELFHRVGRRVVLTEAGHALVGPARAAVRSLEVARASVASVRELRTGRLDVASMPSQAVE
                     PLTSLIRDFTRRHPGVTVAVRAVPTARGVVEAVRTGAAELGLLASADPLSGDEVAAYEL
                     GEQRFVLVVPPDGPFAGRRSVGCEELAGRRLVLGQPGTGMRAYADSLRERGVDFTAAAE
                     TEHRAALLPMVLAGVGLAVVTDAWREFAVRAGARVLDIEPAAALRVSLVARRGPLSPAA
                     AAFQATAVPSFDADR"
                     /gene="cmpR"
                     /protein_id="MG_K17_9_00096"
     gene            112660..113718
                     /locus_tag="K17_9_00097"
                     /gene="dmlA"
     CDS             112660..113718
                     /locus_tag="K17_9_00097"
                     /inference="ab initio prediction:Prodigal:2.6"
                     /inference="similar to AA sequence:UniProtKB:P76251"
                     /codon_start=1
                     /EC_number="1.1.1.83"
                     /transl_table=11
                     /product="D-malate dehydrogenase [decarboxylating]"
                     /translation="MTDHRIALIPGDGIGTEVLPAARQVLDAVGRRHGFGLSYTSYDNW
                     SCERYLREGAMMPEDGLDRLRDKDAILLGAVGHPKVPDHVSLWGLLIPIRRGFRQYVNL
                     RPVRVFEGVESPVRGARPGAVDLVVVRENVEGEYSRAGGRLHGGSPEELALQTAVFTRA
                     GVTRVVDYAFGLAARRGGRLTSATKSNGIVHTMPFWDELVAERSAAFPTVGWDREHVDA
                     LAAKFVLHPERFDVVVASNLFGDILSDLAAAVAGSIGIAPAANLNPEREFPSMFEPVHG
                     SAPDIAGRGVANPLGAIWSAAMMLDHLGRPDAARDVTGAMAAVLARTDVRTPDLGGTAT
                     TAEFTDRLLRFL"
                     /gene="dmlA"
                     /protein_id="MG_K17_9_00097"
     gene            complement(113887..114324)
                     /locus_tag="K17_9_00098"
     CDS             complement(113887..114324)
                     /locus_tag="K17_9_00098"
                     /inference="ab initio prediction:Prodigal:2.6"
                     /codon_start=1
                     /product="hypothetical protein"
                     /transl_table=11
                     /translation="MWREAAVRTFSEAEFREPVGTAAPAIAERRLGSRLPAELVGLLRE
                     TDGIVGPCGVDAVWPLERIVEDNLRFRSDSTLADLYEPFEALLFIGDNGGGDQFAFAGP
                     PFRPELFVWRQEDDSRRPVARDLRDYLARALADDGGDDWYA"
                     /protein_id="MG_K17_9_00098"
     gene            complement(114667..115686)
                     /locus_tag="K17_9_00099"
     CDS             complement(114667..115686)
                     /locus_tag="K17_9_00099"
                     /inference="ab initio prediction:Prodigal:2.6"
                     /codon_start=1
                     /product="hypothetical protein"
                     /transl_table=11
                     /translation="MRDHSERRARRRRLLARFAVVACLPYLSLKLLWIAGADVGVKDLG
                     DLSRGQWVAANAVTFGMDAIAALIAHVLTRPGGRRVRAWLILWPMWVATGMLVTLTVAV
                     PVGMGVITATGAENPATADGMLRPWVFAVVYGGLIAEGLVLLAAFALYADERWSTLLRT
                     RVRELADPAGTQGMQRLLTALALGFLAFSGVLHLAWGLGSDLGMNAEWIARRNAVGRTG
                     DLVHGAAALTGAAGLYALVFRRWGGVRVRVPLAMAWTGVGVAFGASGWMDVGRSPAASA
                     LTGVGNTADLIAGLLTLCVGCFALTELAVEQERSTSPAVPDAHRLGAAASLPASGPAN"
                     /protein_id="MG_K17_9_00099"
     gene            complement(115763..116365)
                     /locus_tag="K17_9_00100"
                     /gene="sttH_1"
     CDS             complement(115763..116365)
                     /note="smCOG: SMCOG1027:isochorismatase (Score: 64.5;
                     E-value: 1.5e-19);"
                     /locus_tag="K17_9_00100"
                     /inference="ab initio prediction:Prodigal:2.6"
                     /inference="similar to AA sequence:UniProtKB:Q1MW86"
                     /codon_start=1
                     /EC_number="3.5.2.19"
                     /transl_table=11
                     /product="Streptothricin hydrolase"
                     /translation="MSTSTTLRAVMGLDDRLPHLKDTTLVMIDFQNTYRTGVMALEGAE
                     EALAAGARLLGAARALGVPVVHVVNDGGPGSPYDIRADIGAISDEVAPLDGEPVVVKQF
                     PNAFHATDLEATLRTLDAGPDLVLAGFMTHMCVAFTAQGAFTLGYRPTVVAEATATRSL
                     AAPDGTTVPAATLHDAALTTVGDLFGLVARTVDDLTR"
                     /gene="sttH_1"
                     /protein_id="MG_K17_9_00100"
     gene            complement(116463..117452)
                     /locus_tag="K17_9_00101"
                     /gene="cdhR_1"
     CDS             complement(116463..117452)
                     /product="HTH-type transcriptional regulator CdhR"
                     /inference="ab initio prediction:Prodigal:2.6"
                     /inference="similar to AA sequence:UniProtKB:Q9HTH5"
                     /codon_start=1
                     /locus_tag="K17_9_00101"
                     /transl_table=11
                     /translation="MPQTHHRVVIAVFPDVDLLDVTGPAEVFALANREGGGRAAYRVRL
                     AGPGPAGQAVATSAGVRLVTDLGLDDVGAAVDTLLVPGAVDPGPEGPRARIDDGLVAWI
                     RATAPHARRVASVCVGAHLLAAAGLLDGRRATTHWSTAAQLAADHPRVDVDADPIFVRS
                     GRVWTGAGISSCLDLALALVAEDHGEELALAVARQLVVYLKRPGGQSQFSVPISRPASS
                     RRDIDELRRHIGEHLDEDLSAAALAARMCLSERHFTRVFAQETGATPAAYVEAARVEAA
                     RRLLETTDQPLEQVARACGLRSVETLHRAFRRQISTSPAAYRRRFRTT"
                     /gene="cdhR_1"
                     /protein_id="MG_K17_9_00101"
     gene            117642..118016
                     /locus_tag="K17_9_00102"
     CDS             117642..118016
                     /locus_tag="K17_9_00102"
                     /inference="ab initio prediction:Prodigal:2.6"
                     /codon_start=1
                     /product="hypothetical protein"
                     /transl_table=11
                     /translation="MQEEIAQSAVDTFISAFNAAEDVHVTGLLAQALTSDVVLWGPLGR
                     SEGIEAVERFVLDIRRHPAGAGTMVRSSEVDMPDEWARYQWLFTTPGDGPRLAGTDVVH
                     FRRALIDQIIVFAGDVRPVS"
                     /protein_id="MG_K17_9_00102"
     gene            118130..119938
                     /locus_tag="K17_9_00103"
                     /gene="pds_1"
     CDS             118130..119938
                     /note="smCOG: SMCOG1222:dehydrogenase (Score: 53.3;
                     E-value: 2.42e-15);"
                     /locus_tag="K17_9_00103"
                     /inference="ab initio prediction:Prodigal:2.6"
                     /inference="similar to AA sequence:UniProtKB:P26294"
                     /codon_start=1
                     /EC_number="1.3.5.5"
                     /transl_table=11
                     /product="15-cis-phytoene desaturase"
                     /translation="MGNEAGYAGNSAVGRTRRELLGAAAAAGGAVLVGAGRAGARGRAA
                     PGRTVAVLGGGVAGLSAAQELAERGYRVTVYERNADLGGKARSKDVPGTGSGGRRPLPG
                     EHGFRFFPGFYRNLPDTMRRIPLPDGAGTVHDNLMNATDGLVVRTGGRPDLTVPFRTLL
                     APPDPATLLPDALLRNLAAGLDTVLHLPPTEVAYFANRLLVHLTSCEQRRLGQWERVPW
                     WDFIRADRMSRDYRHLLGTGMTRNLVAIKAEVASTRTVARIIQAFLYNILSRGNDGEPD
                     RVLNAPTNEAWITPWVRHLRALGVRFALGSEVREVLYGGGRVTGVRLRSPRGGAERHVT
                     ADHYVSALPVEYARATWGPELRAADPRLARCDRLQTDWMVGVQYYLRTRTPIVHGHTDH
                     IDSPWALTTISQAQFWPGRDFRADYGDGRVADCLSVIVSEWQKPGILYRKPAVRCTREE
                     IAREVWAQMKAGFNDTGRRVLDDADVHSWFLDPAVTGLGGPSPVNREQLFIHPVGTWFD
                     RPPSRTAVPNLFLAGDFVATDVDLATMEGANESARRAVNALLEADGSTAPPCRVWPLYR
                     PPELEPFHHQDEARYQAGRPNVFDRP"
                     /gene="pds_1"
                     /protein_id="MG_K17_9_00103"
     gene            complement(120255..121058)
                     /locus_tag="K17_9_00104"
                     /gene="ydfG"
     CDS             complement(120255..121058)
                     /aSProdPred
                     /locus_tag="K17_9_00104"
                     /note="smCOG:
                     SMCOG1001:short-chain_dehydrogenase/reductase_SDR (Score:
                     169.8; E-value: 1.3e-51);"
                     /inference="ab initio prediction:Prodigal:2.6"
                     /inference="similar to AA sequence:UniProtKB:P39831"
                     /codon_start=1
                     /EC_number="1.1.1.381"
                     /transl_table=11
                     /product="NADP-dependent 3-hydroxy acid dehydrogenase YdfG"
                     /sec_met="Type: none"
                     /sec_met="Domains detected: adh_short (E-value: 5.5e-31,
                     bitscore: 106.6, seeds: 230)"
                     /sec_met="Kind: biosynthetic"
                     /sec_met="NRPS/PKS subtype: PKS/NRPS-like protein"
                     /sec_met="NRPS/PKS Domain: PKS_KR (11-168). E-value:
                     3.7e-10. Score: 31.6; Predicted KR activity: inactive;
                     Predicted KR stereochemistry: C2;"
                     /translation="MSVPSYLYHRALITGASSGIGAGMAHWLASRKVSLVLVARREQRL
                     NELATTLRHAYAADVEILTADLIQRRQVETVEQRLRAEGNPVDLLVNNAGMGTSGPFTS
                     QPLQVHEETLALNNTAALRLTLAALPRMLEQGHGGILNVASVSGTTSPYAATYGASKAF
                     LLHLSNNLALETHKTGVHITALLPGFTRTEFFAANHFTARPPSFLWLTTQQVAAAGLKA
                     VAAGKKRCTPSLPYRLMTLTAPYAPSFAQRAGARFFLRPSTSRNV"
                     /gene="ydfG"
                     /protein_id="MG_K17_9_00104"
     aSDomain        complement(120555..121025)
                     /domain="PKS_KR"
                     /database="nrpspksdomains.hmm"
                     /evalue="3.70E-10"
                     /locus_tag="K17_9_00104"
                     /label="K17_9_00104_KR1"
                     /detection="hmmscan"
                     /score="31.6"
                     /specificity="KR activity: inactive"
                     /specificity="KR stereochemistry: C2"
                     /translation="LITGASSGIGAGMAHWLASRKVSLVLVARREQRLNELATTLRHAY
                     AADVEILTADLIQRRQVETVEQRLRAEGNPVDLLVNNAGMGTSGPFTSQPLQVHEETLA
                     LNNTAALRLTLAALPRMLEQGHGGILNVASVSGTTSPYAATYGASKAFLLHLS"
                     /asDomain_id="nrpspksdomains_K17_9_00104_KR1"
     CDS_motif       complement(120936..121025)
                     /note="NRPS/PKS Motif: PKSI-KR_m1 (e-value: 0.00011,
                     bit-score: 14.9)"
                     /locus_tag="K17_9_00104"
                     /motif="PKSI-KR_m1"
                     /database="abmotifs"
                     /evalue="1.10E-04"
                     /asDomain_id="nrpspksmotif_K17_9_00104_0001"
                     /detection="hmmscan"
                     /score="14.9"
                     /aSTool="pksnrpsmotif"
                     /translation="LITGASSGIGAGMAHWLASRKVSLVLVARR"
                     /label="PKSI-KR_m1"
     gene            complement(121293..121628)
                     /locus_tag="K17_9_00105"
     CDS             complement(121293..121628)
                     /locus_tag="K17_9_00105"
                     /inference="ab initio prediction:Prodigal:2.6"
                     /codon_start=1
                     /product="hypothetical protein"
                     /transl_table=11
                     /translation="MELRDARLRYGGPGGATCSAAPRFVLSGDLRFSADQLAGRVFGLL
                     PVSLSTRTVPPVPVPFLTLTHVTVRGLWARADRVTGEAMTMGPGDLCRAAARPAGPGEP
                     SEGHEEG"
                     /protein_id="MG_K17_9_00105"
     gene            complement(122012..122509)
                     /locus_tag="K17_9_00106"
     CDS             complement(122012..122509)
                     /locus_tag="K17_9_00106"
                     /inference="ab initio prediction:Prodigal:2.6"
                     /codon_start=1
                     /product="hypothetical protein"
                     /transl_table=11
                     /translation="MLRNTGRRPRAAAACTALAGVEIGFPPLADPRLLPVVGVSGLAAL
                     MLAVALLGCAAHLWARPPHRHYTGAMTIALGLLSYPLANLGGFFLGMLLALTGGALALA
                     WQPEAGSGRPSHAAALPPPAKDTAATPQHERRDPDQGADPGKPHPPLPGRRRVADTPRS
                     RT"
                     /protein_id="MG_K17_9_00106"
     gene            complement(122503..123135)
                     /locus_tag="K17_9_00107"
     CDS             complement(122503..123135)
                     /locus_tag="K17_9_00107"
                     /inference="ab initio prediction:Prodigal:2.6"
                     /codon_start=1
                     /product="hypothetical protein"
                     /transl_table=11
                     /translation="MRLTGTPAQRARHRYAPRGSRTDWRRFTLVAAGATVLATVTVATT
                     TAASIPLSFAVAGNPFSVTADRLDASGAVQFASFRRDSSGEAHPVAVVGIREARMYGLC
                     QAAVARTPMGTVTLKIRSSAAKPVTASHLALDLDRLQGDMTFGSVQMGRDAATLEGAGL
                     TGPSGAYGQQARTLTIDHMRMAAWSLTAGMFSLTGATMDVSTGDHPC"
                     /protein_id="MG_K17_9_00107"
     gene            complement(123224..124366)
                     /locus_tag="K17_9_00108"
                     /gene="lgrD_1"
     CDS             complement(123224..124366)
                     /note="smCOG: SMCOG1010:NAD-dependent_epimerase/dehydratase
                     (Score: 91.0; E-value: 1.6e-27);"
                     /product="Linear gramicidin synthase subunit D"
                     /inference="ab initio prediction:Prodigal:2.6"
                     /inference="similar to AA sequence:UniProtKB:Q70LM4"
                     /codon_start=1
                     /locus_tag="K17_9_00108"
                     /transl_table=11
                     /aSProdPred
                     /sec_met="Type: none"
                     /sec_met="Domains detected: NAD_binding_4 (E-value:
                     1.8e-43, bitscore: 147.1, seeds: 102)"
                     /sec_met="Kind: biosynthetic"
                     /sec_met="NRPS/PKS subtype: PKS/NRPS-like protein"
                     /sec_met="NRPS/PKS Domain: NAD_binding_4 (4-268). E-value:
                     1.2e-45. Score: 147.1;"
                     /translation="MSIVLTGATGFLGCRILRELLAEGGDEPVIALGRGTERELRDRLE
                     AALTWLDSPPLPSGALDRLRCLSADITLPGLGLTPDQRTQATEGMTQLWHSAALLSLEG
                     APASLHLSNVTGTRHILELADQAPRAHLVHISTAYVAGRRLTGHIMENDLREDDGFQTP
                     YEESKYTAERLVRAWAARSGRRVTVLRPGTLVTDRLVPPSLPGQPLNRLVNIVETGLRA
                     RVAHSKGLAAFLAGGRRRGETLHLRLEADLDGTGNVLQADYAAKAMVRTVRTHARRPPA
                     LRTVHVTHPRNCSAAELLKAVQSRYPGLSLELVPHIPDPTLAEKLLARQGTRMFGFSAQ
                     RRTYDRTHLLEAVGDLPDPEPVDHTYLARSWPEVDLFTAA"
                     /gene="lgrD_1"
                     /protein_id="MG_K17_9_00108"
     aSDomain        complement(123563..124354)
                     /domain="NAD_binding_4"
                     /database="nrpspksdomains.hmm"
                     /evalue="1.20E-45"
                     /locus_tag="K17_9_00108"
                     /asDomain_id="nrpspksdomains_K17_9_00108_Xdom01"
                     /detection="hmmscan"
                     /score="147.1"
                     /translation="LTGATGFLGCRILRELLAEGGDEPVIALGRGTERELRDRLEAALT
                     WLDSPPLPSGALDRLRCLSADITLPGLGLTPDQRTQATEGMTQLWHSAALLSLEGAPAS
                     LHLSNVTGTRHILELADQAPRAHLVHISTAYVAGRRLTGHIMENDLREDDGFQTPYEES
                     KYTAERLVRAWAARSGRRVTVLRPGTLVTDRLVPPSLPGQPLNRLVNIVETGLRARVAH
                     SKGLAAFLAGGRRRGETLHLRLEADLDGTGNVLQADYAAKAM"
     gene            124649..132463
                     /locus_tag="K17_9_00109"
                     /gene="pks5"
     CDS             124649..132463
                     /aSProdPred="pk"
                     /locus_tag="K17_9_00109"
                     /note="smCOG: SMCOG1022:Beta-ketoacyl_synthase (Score:
                     250.0; E-value: 7.5e-76);"
                     /inference="ab initio prediction:Prodigal:2.6"
                     /inference="similar to AA sequence:UniProtKB:A0R1E8"
                     /codon_start=1
                     /EC_number="2.3.1.-"
                     /transl_table=11
                     /product="Mycocerosic acid synthase-like polyketide
                     synthase"
                     /sec_met="Type: t1pks"
                     /sec_met="Domains detected: PP-binding (E-value: 1.7e-11,
                     bitscore: 43.0, seeds: 164); PKS_KS (E-value: 8.8e-157,
                     bitscore: 521.1, seeds: 2284); PKS_AT (E-value: 7.1e-94,
                     bitscore: 313.2, seeds: 1682); adh_short (E-value: 9e-53,
                     bitscore: 177.5, seeds: 230)"
                     /sec_met="Kind: biosynthetic"
                     /sec_met="NRPS/PKS subtype: PKS-like protein"
                     /sec_met="NRPS/PKS Domain: PKS_KS (12-434). E-value:
                     5.9e-159. Score: 521.1;"
                     /sec_met="NRPS/PKS Domain: PKS_AT (534-832). E-value:
                     4.8e-96. Score: 313.2; Substrate specificity predictions:
                     mal (PKS signature), mmal (Minowa), pk (consensus);"
                     /sec_met="NRPS/PKS Domain: PKS_DH (893-1053). E-value:
                     8.2e-32. Score: 102.4;"
                     /sec_met="NRPS/PKS Domain: cMT (1345-1554). E-value:
                     1.4e-58. Score: 189.5;"
                     /sec_met="NRPS/PKS Domain: PKS_ER (1877-2188). E-value:
                     7.3e-105. Score: 342.1;"
                     /sec_met="NRPS/PKS Domain: PKS_KR (2211-2390). E-value:
                     6.6e-56. Score: 180.7; Predicted KR activity: active;
                     Predicted KR stereochemistry: B1;"
                     /sec_met="NRPS/PKS Domain: ACP (2495-2542). E-value:
                     2.3e-09. Score: 29.0;"
                     /sec_met="ASF-prediction: PKS_KS (12..434): Full match for
                     prediction: active site cysteine found"
                     /sec_met="ASF-prediction: PKS_AT (534..832): Full match for
                     prediction: active site serine found"
                     /sec_met="ASF-prediction: ACP (2495..2542): Full match for
                     prediction: non-beta-branching ACP"
                     /sec_met="ASF-prediction: ACP (2495..2542): Full match for
                     prediction: active site serine found"
                     /sec_met="ASF-prediction: PKS_DH (893..1053): Full match
                     for prediction: catalytic triade H,G,P found"
                     /sec_met="ASF-prediction: PKS_ER (1877..2188): Full match
                     for prediction: 2R"
                     /translation="MSQERGTDAGALAIVGVSCRLPGGIRDLDGLWRALREGRDLVTEA
                     PPQRFDASRFVDTSGPRPGKSYTAAGGFLDDIEGFDAAYFGISPKEAAHMDPQHRLLLE
                     LTAEALDDAAVAPEALAGSDTAVYVGISDASYGALQMLTPRAIGPYTMSGAASSIAANR
                     LSHAFDLHGPSMAVDTACSSSLIALDRACHTLWEGTSRTVLCGGANILLSPYHYVGFSQ
                     AGMLSRQGRCASFSAEADGFVRAEGGGMVVLKRLGDALDDGDRVHGVILGSASNSDGRT
                     LGLALPNVRAQEDLLRQVYARFGVHPDELVYFEAHGTGTLAGDPMEAQAIGQALGIRRI
                     TGPLPIGSVKTNLGHLEPASGIAGLCKALLVLRHRTIPASLHAAGTHPHIDFPGLGIDL
                     VAQARPFDRTARPVVGVNSFGFGGANAHTILTAAPPHPEPAPSTPPAGEVPVLVTARTP
                     EALTEAVHRMAHRLRQTAPEDFYDLAYTSCLRRGKHEHRAAVLAGTPQQAADRFARIAE
                     EGPRRTAEAVSGGRVAFVFSGNGSQWAGMGADLLAHDPVFRAAVTAVDAELTPRLGWSV
                     GEEMARPPGEWRLAATEVAQPLLFTLQVGLAAVLRSQGVEPAMVLGHSVGEVAAAHVCG
                     ALTLAQAAEVITVRSQAQAETRDSGRMAAVGLPLEQAQRALAPYAGALEIAGVNSGQDV
                     TVSGDARALADLGRTLGATDVFFRELDLDYAFHSHMMDGLSETVITRLETLDAQPATVP
                     YYSTVTGARTAGADLDAEYWWRNLRAPVLFSRAVEEAMDDGAGIFLEIGPHPVLGTYLR
                     RLTTGRPKDATATVPTLHRGADGPESLLTARSLLIAAGAATDWDRYFPRPGRVTGLPAY
                     PWQRERHWGGEKDLWTRTGPLQHPLLGSRVPAPTPLWSGAVEPVLAPWLADHRVAGSVV
                     MPATGYTEMALAAGRAALDAPAEVEHLDILRALVIPWEDASRVQVHTSLDPDDGTLLIS
                     SGDEHAGEPCLHARARVRRLVAPRPDRLDLDAVRDRCHRTVTAHDHYARCAAAGLTYGP
                     AFQVLTTLTVGAGEVTATYSCRPPAHPWTIHPALLDGALQAGAPLLAGELDEGHAYLPA
                     FIGAVRVWATPAPDGTIVVRERSRTAEEVCWDLTLTDPDGTVTARMEGCRLRRFAAAPR
                     TPVTVQHAVLRAAPHADEPCALSPLPAPPRLAAACQETISALRAQWRTLRCDEVSSRLT
                     AGFTHLVAATTAALLPDPSAPFTQDDLVNGGGGTRHRRLFALMEPALRRHGLLRAAEDG
                     RHQLTGDAEDATTILRESVDLGPMYVAEHGLLAQQVLHLAELVDGRLDPMELLAEDASL
                     RALEQFYDTAPFCRFHNGLAQCLVREIVRAWPGDRPLRVLEVGAGTGGTTAALLPLLPA
                     DRTHYCYTDASAFFFPRAQNRFAAHDFLDYRTFDLDLDPAEQGFVPGTFDLVVAGNALH
                     TAKDLRAALCRLAGLLGPHGTLLAVESHDPELLAPFFGTLDSFHGHSDTDLRTGSLLLP
                     RDRWPALLEECGFADVVQTGDDRTPARDQGSVLLARTTGRPGEAAPGGEPGTAPLAGRP
                     SDAAPAGEPRAGARAMERADATSAGGAEAGAPATGADGDVLVTAAGIVTDTAGEEGAPT
                     GPPVSSGAPDSSGLSDSPETCASSTTYLITTETADRQDIATALAGALTAQGARATTVLP
                     MPATEPEWSAALAAADVAQEAGTTVTVVLLFGEPVEASPTDVLSRAARRAESVRTCAVA
                     CDRLPESRRAELWLVTGPSGIAAPSVDAASPANAVVWGLGRGLANELSALDCRRVALHP
                     GASTEADARRLARELITPTAEDEIVLSARGRFLVRYRDRPEALPATEDLAYTLKVRDAG
                     LSYRLAWQQTEPRRPGPGEVLLKVRAAALNYRDIMQSVGLLPAEAIEDTPWQLGLGLEC
                     AGLVVACGPGVTGLQPGDRVAGTAPASLASHTVTRAEAVWRVPDDMTYSEAVTTPVAFA
                     TAHYSLVTLARLQAGETLLVHGAAGGVGLAALRYAAACGAQVIATAGSTLKRDFLRVLG
                     VRHVLDSRSLDFAEQIREITQGRGVDVVLNSLAGEALTRSLELLRPGGRFLELGKRDIY
                     ENKPLLLRPFSNNIAFFGVDLTKILDIPSHLAELRRDMGSPAYLDTWHPLPHTVFPAAR
                     VAEAFTLLQHSRHIGKVVVSFDPLDEPPLVERRYSAPRLDPGGTYLVTGGTGGFGAATA
                     HWLADRGATHLALVSRRGQDAPEAAAVLTELRARGVDATAHAADVTDQAAMEEIVAHID
                     ATGHPLRGVVHSAMHLDDDELVHLDEERMRAVMAPKVAGALVLDALTRDRDCDLFLMHS
                     SGTTMIGNIKQAPYAAANLFLEALVRHRRHRGLPGLAFAWGAISETGYVARNELASFLV
                     NVGLRTVSPAEAFRHAEHLWRDGAVTATIARLDWGRAATLLPQVTSPRLAGLVPAGAAD
                     DALGKQRLLDLLGQMTEEEALAYVTEKLALMLAGVLQMDADQIDPHRRVDSYGLDSLMA
                     TELLMNLQQQYEVNIPPMELLRSANGTLADIARLVYSRLGLTRTPEAFDFPAPRSEGTA
                     EAVGVRLLRQPGAVDERAVTAG"
                     /gene="pks5"
                     /protein_id="MG_K17_9_00109"
     aSDomain        124685..125950
                     /aSASF_choice="Description: Active site cysteine, choice
                     result: active site cysteine found, choice coordinates:
                     (185); residues: (C); expected for choice: (C); matchArray:
                     (True); emission probability array (n.d.); overall match:
                     TRUE"
                     /domain="PKS_KS"
                     /database="nrpspksdomains.hmm"
                     /evalue="5.90E-159"
                     /aSASF_note="ASF analyisis with definition ASP_KS (type
                     active_site_toCorrect)"
                     /locus_tag="K17_9_00109"
                     /asDomain_id="nrpspksdomains_K17_9_00109_Xdom01"
                     /detection="hmmscan"
                     /aSASF_prediction="Full match for prediction: active site
                     cysteine found"
                     /score="521.1"
                     /aSASF_scaffold="Scaffold coordinates: (176,186,187,188);
                     scaffold residues: (G,S,S,S); expected: (G,S,S,S);
                     matchArray: (True,True,True,True); emission probability
                     array (n.d.,n.d.,n.d.,n.d.); overall match: TRUE"
                     /translation="AIVGVSCRLPGGIRDLDGLWRALREGRDLVTEAPPQRFDASRFVD
                     TSGPRPGKSYTAAGGFLDDIEGFDAAYFGISPKEAAHMDPQHRLLLELTAEALDDAAVA
                     PEALAGSDTAVYVGISDASYGALQMLTPRAIGPYTMSGAASSIAANRLSHAFDLHGPSM
                     AVDTACSSSLIALDRACHTLWEGTSRTVLCGGANILLSPYHYVGFSQAGMLSRQGRCAS
                     FSAEADGFVRAEGGGMVVLKRLGDALDDGDRVHGVILGSASNSDGRTLGLALPNVRAQE
                     DLLRQVYARFGVHPDELVYFEAHGTGTLAGDPMEAQAIGQALGIRRITGPLPIGSVKTN
                     LGHLEPASGIAGLCKALLVLRHRTIPASLHAAGTHPHIDFPGLGIDLVAQARPFDRTAR
                     PVVGVNSFGFGGANAHTILTAAP"
     CDS_motif       125162..125209
                     /note="NRPS/PKS Motif: PKSI-KS_m3 (e-value: 1.4e-06,
                     bit-score: 20.2)"
                     /locus_tag="K17_9_00109"
                     /motif="PKSI-KS_m3"
                     /database="abmotifs"
                     /evalue="1.40E-06"
                     /asDomain_id="nrpspksmotif_K17_9_00109_0001"
                     /detection="hmmscan"
                     /score="20.2"
                     /aSTool="pksnrpsmotif"
                     /translation="GPSMAVDTACSSSLIA"
                     /label="PKSI-KS_m3"
     CDS_motif       125351..125389
                     /note="NRPS/PKS Motif: PKSI-KS_m4 (e-value: 0.0054,
                     bit-score: 10.2)"
                     /locus_tag="K17_9_00109"
                     /motif="PKSI-KS_m4"
                     /database="abmotifs"
                     /evalue="5.40E-03"
                     /asDomain_id="nrpspksmotif_K17_9_00109_0002"
                     /detection="hmmscan"
                     /score="10.2"
                     /aSTool="pksnrpsmotif"
                     /translation="FSAEADGFVRAEG"
                     /label="PKSI-KS_m4"
     CDS_motif       125582..125629
                     /note="NRPS/PKS Motif: PKSI-KS_m5 (e-value: 0.0023,
                     bit-score: 10.6)"
                     /locus_tag="K17_9_00109"
                     /motif="PKSI-KS_m5"
                     /database="abmotifs"
                     /evalue="2.30E-03"
                     /asDomain_id="nrpspksmotif_K17_9_00109_0003"
                     /detection="hmmscan"
                     /score="10.6"
                     /aSTool="pksnrpsmotif"
                     /translation="YFEAHGTGTLAGDPME"
                     /label="PKSI-KS_m5"
     CDS_motif       125687..125731
                     /note="NRPS/PKS Motif: PKSI-KS_m6 (e-value: 0.0053,
                     bit-score: 9.6)"
                     /locus_tag="K17_9_00109"
                     /motif="PKSI-KS_m6"
                     /database="abmotifs"
                     /evalue="5.30E-03"
                     /asDomain_id="nrpspksmotif_K17_9_00109_0004"
                     /detection="hmmscan"
                     /score="9.6"
                     /aSTool="pksnrpsmotif"
                     /translation="GSVKTNLGHLEPASG"
                     /label="PKSI-KS_m6"
     CDS_motif       126248..126301
                     /note="NRPS/PKS Motif: PKSI-AT-mM_m1 (e-value: 3.7e-06,
                     bit-score: 19.3)"
                     /locus_tag="K17_9_00109"
                     /motif="PKSI-AT-mM_m1"
                     /database="abmotifs"
                     /evalue="3.70E-06"
                     /asDomain_id="nrpspksmotif_K17_9_00109_0005"
                     /detection="hmmscan"
                     /score="19.3"
                     /aSTool="pksnrpsmotif"
                     /translation="FVFSGNGSQWAGMGADLL"
                     /label="PKSI-AT-mM_m1"
     aSDomain        126251..127144
                     /aSASF_choice="Description: Active site serine, choice
                     result: active site serine found, choice coordinates: (95);
                     residues: (S); expected for choice: (S); matchArray:
                     (True); emission probability array (n.d.); overall match:
                     TRUE"
                     /aSASF_choice="Description: AT domain specific for
                     malonyl-CoA, choice result: Malonyl-CoA specific, choice
                     coordinates: (195,197); residues: (Y,F); expected for
                     choice: (H,F); matchArray: (False,True); emission
                     probability array (n.d.,n.d.); overall match: FALSE"
                     /aSASF_choice="Description: AT domain specific for
                     methylmalonyl-CoA, choice result: Methylmalonyl-CoA
                     specific, choice coordinates: (195,197); residues: (Y,F);
                     expected for choice: (Y,S); matchArray: (True,False);
                     emission probability array (n.d.,n.d.); overall match:
                     FALSE"
                     /domain="PKS_AT"
                     /database="nrpspksdomains.hmm"
                     /evalue="4.80E-96"
                     /aSASF_note="ASF analyisis with definition ASP_AT (type
                     active_site)"
                     /aSASF_note="ASF analyisis with definition PKSI_AT_Spec
                     (type prediction)"
                     /locus_tag="K17_9_00109"
                     /label="K17_9_00109_AT1"
                     /detection="hmmscan"
                     /aSASF_prediction="Full match for prediction: active site
                     serine found"
                     /score="313.2"
                     /specificity="PKS signature: mal"
                     /specificity="Minowa: mmal"
                     /specificity="consensus: pk"
                     /aSASF_scaffold="Scaffold coordinates: (93,94,97,98);
                     scaffold residues: (G,H,G,E); expected: (G,H,G,E);
                     matchArray: (True,True,True,True); emission probability
                     array (n.d.,n.d.,n.d.,n.d.); overall match: TRUE"
                     /aSASF_scaffold="Scaffold coordinates:
                     (93,94,95,120,196,198,199,227,244,245); scaffold residues:
                     (G,H,S,R,A,H,S,S,Y,W); expected: (G,H,S,R,A,H,S,S,Y,W);
                     matchArray:
                     (True,True,True,True,True,True,True,True,True,True);
                     emission probability array
                     (n.d.,n.d.,n.d.,n.d.,n.d.,n.d.,n.d.,n.d.,n.d.,n.d.);
                     overall match: TRUE"
                     /translation="VFSGNGSQWAGMGADLLAHDPVFRAAVTAVDAELTPRLGWSVGEE
                     MARPPGEWRLAATEVAQPLLFTLQVGLAAVLRSQGVEPAMVLGHSVGEVAAAHVCGALT
                     LAQAAEVITVRSQAQAETRDSGRMAAVGLPLEQAQRALAPYAGALEIAGVNSGQDVTVS
                     GDARALADLGRTLGATDVFFRELDLDYAFHSHMMDGLSETVITRLETLDAQPATVPYYS
                     TVTGARTAGADLDAEYWWRNLRAPVLFSRAVEEAMDDGAGIFLEIGPHPVLGTYLRRLT
                     TGRPKDATATVPTLHRG"
                     /asDomain_id="nrpspksdomains_K17_9_00109_AT1"
     CDS_motif       126422..126484
                     /note="NRPS/PKS Motif: PKSI-AT-mM_m2 (e-value: 0.002,
                     bit-score: 11.5)"
                     /locus_tag="K17_9_00109"
                     /motif="PKSI-AT-mM_m2"
                     /database="abmotifs"
                     /evalue="2.00E-03"
                     /asDomain_id="nrpspksmotif_K17_9_00109_0006"
                     /detection="hmmscan"
                     /score="11.5"
                     /aSTool="pksnrpsmotif"
                     /translation="TEVAQPLLFTLQVGLAAVLRS"
                     /label="PKSI-AT-mM_m2"
     CDS_motif       126488..126601
                     /note="NRPS/PKS Motif: PKSI-AT-M_m3 (e-value: 1.2e-13,
                     bit-score: 43.1)"
                     /locus_tag="K17_9_00109"
                     /motif="PKSI-AT-M_m3"
                     /database="abmotifs"
                     /evalue="1.20E-13"
                     /asDomain_id="nrpspksmotif_K17_9_00109_0007"
                     /detection="hmmscan"
                     /score="43.1"
                     /aSTool="pksnrpsmotif"
                     /translation="GVEPAMVLGHSVGEVAAAHVCGALTLAQAAEVITVRSQ"
                     /label="PKSI-AT-M_m3"
     CDS_motif       126950..126997
                     /note="NRPS/PKS Motif: PKSI-AT-mM_m8 (e-value: 0.00014,
                     bit-score: 14.1)"
                     /locus_tag="K17_9_00109"
                     /motif="PKSI-AT-mM_m8"
                     /database="abmotifs"
                     /evalue="1.40E-04"
                     /asDomain_id="nrpspksmotif_K17_9_00109_0008"
                     /detection="hmmscan"
                     /score="14.1"
                     /aSTool="pksnrpsmotif"
                     /translation="LDAEYWWRNLRAPVLF"
                     /label="PKSI-AT-mM_m8"
     aSDomain        127328..127807
                     /aSASF_choice="Description: Catalytic triade, choice
                     result: catalytic triade H,G,P found, choice coordinates:
                     (35,39,44); residues: (H,G,P); expected for choice:
                     (H,G,P); matchArray: (True,True,True); emission probability
                     array (n.d.,n.d.,n.d.); overall match: TRUE"
                     /domain="PKS_DH"
                     /database="nrpspksdomains.hmm"
                     /evalue="8.20E-32"
                     /aSASF_note="ASF analyisis with definition ASP_PKSI-DH
                     (type active_site)"
                     /locus_tag="K17_9_00109"
                     /asDomain_id="nrpspksdomains_K17_9_00109_Xdom02"
                     /detection="hmmscan"
                     /aSASF_prediction="Full match for prediction: catalytic
                     triade H,G,P found"
                     /score="102.4"
                     /aSASF_scaffold="Scaffold coordinates: (4,5,6,30,32,34);
                     scaffold residues: (L,L,G,P,L,D); expected: (L,L,G,P,L,D);
                     matchArray: (True,True,True,True,True,True); emission
                     probability array (n.d.,n.d.,n.d.,n.d.,n.d.,n.d.); overall
                     match: TRUE"
                     /translation="HPLLGSRVPAPTPLWSGAVEPVLAPWLADHRVAGSVVMPATGYTE
                     MALAAGRAALDAPAEVEHLDILRALVIPWEDASRVQVHTSLDPDDGTLLISSGDEHAGE
                     PCLHARARVRRLVAPRPDRLDLDAVRDRCHRTVTAHDHYARCAAAGLTYGPAFQVL"
     CDS_motif       127403..127480
                     /note="NRPS/PKS Motif: PKSI-DH_m2 (e-value: 3.6e-13,
                     bit-score: 41.8)"
                     /locus_tag="K17_9_00109"
                     /motif="PKSI-DH_m2"
                     /database="abmotifs"
                     /evalue="3.60E-13"
                     /asDomain_id="nrpspksmotif_K17_9_00109_0009"
                     /detection="hmmscan"
                     /score="41.8"
                     /aSTool="pksnrpsmotif"
                     /translation="WLADHRVAGSVVMPATGYTEMALAAG"
                     /label="PKSI-DH_m2"
     aSDomain        128684..129310
                     /domain="MT"
                     /domain_subtype="cMT"
                     /database="nrpspksdomains.hmm"
                     /evalue="1.40E-58"
                     /locus_tag="K17_9_00109"
                     /asDomain_id="nrpspksdomains_K17_9_00109_Xdom03"
                     /detection="hmmscan"
                     /score="189.5"
                     /translation="LEQFYDTAPFCRFHNGLAQCLVREIVRAWPGDRPLRVLEVGAGTG
                     GTTAALLPLLPADRTHYCYTDASAFFFPRAQNRFAAHDFLDYRTFDLDLDPAEQGFVPG
                     TFDLVVAGNALHTAKDLRAALCRLAGLLGPHGTLLAVESHDPELLAPFFGTLDSFHGHS
                     DTDLRTGSLLLPRDRWPALLEECGFADVVQTGDDRTPARDQGSVLL"
     CDS_motif       129515..129535
                     /note="NRPS/PKS Motif: PKSI-ER_m2 (e-value: 45.0,
                     bit-score: -1.9)"
                     /locus_tag="K17_9_00109"
                     /motif="PKSI-ER_m2"
                     /database="abmotifs"
                     /evalue="4.50E+01"
                     /asDomain_id="nrpspksmotif_K17_9_00109_0010"
                     /detection="hmmscan"
                     /score="-1.9"
                     /aSTool="pksnrpsmotif"
                     /translation="AAGIVTD"
                     /label="PKSI-ER_m2"
     CDS_motif       130028..130087
                     /note="NRPS/PKS Motif: PKSI-KR_m1 (e-value: 15.0,
                     bit-score: -1.6)"
                     /locus_tag="K17_9_00109"
                     /motif="PKSI-KR_m1"
                     /database="abmotifs"
                     /evalue="1.50E+01"
                     /asDomain_id="nrpspksmotif_K17_9_00109_0011"
                     /detection="hmmscan"
                     /score="-1.6"
                     /aSTool="pksnrpsmotif"
                     /translation="GLGRGLANELSALDCRRVAL"
                     /label="PKSI-KR_m1"
     aSDomain        130280..131212
                     /aSASF_choice="Description: ER domain putatively catalyzing
                     2S-configuration product formation, choice result: 2S,
                     choice coordinates: (39); residues: (L); expected for
                     choice: (Y); matchArray: (False); emission probability
                     array (n.d.); overall match: FALSE"
                     /aSASF_choice="Description: ER domain putatively catalyzing
                     2R-configuration product formation, choice result: 2R,
                     choice coordinates: (39); residues: (L); expected for
                     choice: ([^Y]); matchArray: (True); emission probability
                     array (n.d.); overall match: TRUE"
                     /domain="PKS_ER"
                     /database="nrpspksdomains.hmm"
                     /evalue="7.30E-105"
                     /aSASF_note="ASF analyisis with definition PKSI_ER_Stereo
                     (type prediction)"
                     /locus_tag="K17_9_00109"
                     /asDomain_id="nrpspksdomains_K17_9_00109_Xdom04"
                     /detection="hmmscan"
                     /aSASF_prediction="Full match for prediction: 2R"
                     /score="342.1"
                     /aSASF_scaffold="Scaffold coordinates:
                     (31,135,137,144,146,227); scaffold residues: (D,L,H,G,A,G);
                     expected: (D,L,H,G,A,G); matchArray:
                     (True,True,True,True,True,True); emission probability array
                     (n.d.,n.d.,n.d.,n.d.,n.d.,n.d.); overall match: TRUE"
                     /translation="RLAWQQTEPRRPGPGEVLLKVRAAALNYRDIMQSVGLLPAEAIED
                     TPWQLGLGLECAGLVVACGPGVTGLQPGDRVAGTAPASLASHTVTRAEAVWRVPDDMTY
                     SEAVTTPVAFATAHYSLVTLARLQAGETLLVHGAAGGVGLAALRYAAACGAQVIATAGS
                     TLKRDFLRVLGVRHVLDSRSLDFAEQIREITQGRGVDVVLNSLAGEALTRSLELLRPGG
                     RFLELGKRDIYENKPLLLRPFSNNIAFFGVDLTKILDIPSHLAELRRDMGSPAYLDTWH
                     PLPHTVFPAARVAEAFTLLQHSRHIGKVVV"
     CDS_motif       130433..130471
                     /note="NRPS/PKS Motif: PKSI-ER_m2 (e-value: 0.01,
                     bit-score: 9.0)"
                     /locus_tag="K17_9_00109"
                     /motif="PKSI-ER_m2"
                     /database="abmotifs"
                     /evalue="1.00E-02"
                     /asDomain_id="nrpspksmotif_K17_9_00109_0012"
                     /detection="hmmscan"
                     /score="9.0"
                     /aSTool="pksnrpsmotif"
                     /translation="LGLECAGLVVACG"
                     /label="PKSI-ER_m2"
     CDS_motif       130598..130642
                     /note="NRPS/PKS Motif: PKSI-ER_m4 (e-value: 0.023,
                     bit-score: 8.5)"
                     /locus_tag="K17_9_00109"
                     /motif="PKSI-ER_m4"
                     /database="abmotifs"
                     /evalue="2.30E-02"
                     /asDomain_id="nrpspksmotif_K17_9_00109_0013"
                     /detection="hmmscan"
                     /score="8.5"
                     /aSTool="pksnrpsmotif"
                     /translation="AVTTPVAFATAHYSL"
                     /label="PKSI-ER_m4"
     CDS_motif       130667..130729
                     /note="NRPS/PKS Motif: PKSI-ER_m5 (e-value: 6.9e-08,
                     bit-score: 24.9)"
                     /locus_tag="K17_9_00109"
                     /motif="PKSI-ER_m5"
                     /database="abmotifs"
                     /evalue="6.90E-08"
                     /asDomain_id="nrpspksmotif_K17_9_00109_0014"
                     /detection="hmmscan"
                     /score="24.9"
                     /aSTool="pksnrpsmotif"
                     /translation="GETLLVHGAAGGVGLAALRYA"
                     /label="PKSI-ER_m5"
     CDS_motif       130739..130789
                     /note="NRPS/PKS Motif: PKSI-ER_m6 (e-value: 0.00024,
                     bit-score: 13.9)"
                     /locus_tag="K17_9_00109"
                     /motif="PKSI-ER_m6"
                     /database="abmotifs"
                     /evalue="2.40E-04"
                     /asDomain_id="nrpspksmotif_K17_9_00109_0015"
                     /detection="hmmscan"
                     /score="13.9"
                     /aSTool="pksnrpsmotif"
                     /translation="GAQVIATAGSTLKRDFL"
                     /label="PKSI-ER_m6"
     CDS_motif       130859..130897
                     /note="NRPS/PKS Motif: PKSI-ER_m7 (e-value: 1.5e-05,
                     bit-score: 17.3)"
                     /locus_tag="K17_9_00109"
                     /motif="PKSI-ER_m7"
                     /database="abmotifs"
                     /evalue="1.50E-05"
                     /asDomain_id="nrpspksmotif_K17_9_00109_0016"
                     /detection="hmmscan"
                     /score="17.3"
                     /aSTool="pksnrpsmotif"
                     /translation="TQGRGVDVVLNSL"
                     /label="PKSI-ER_m7"
     CDS_motif       131165..131212
                     /note="NRPS/PKS Motif: PKSI-ER_m9 (e-value: 0.00021,
                     bit-score: 14.4)"
                     /locus_tag="K17_9_00109"
                     /motif="PKSI-ER_m9"
                     /database="abmotifs"
                     /evalue="2.10E-04"
                     /asDomain_id="nrpspksmotif_K17_9_00109_0017"
                     /detection="hmmscan"
                     /score="14.4"
                     /aSTool="pksnrpsmotif"
                     /translation="AFTLLQHSRHIGKVVV"
                     /label="PKSI-ER_m9"
     aSDomain        131282..131818
                     /domain="PKS_KR"
                     /database="nrpspksdomains.hmm"
                     /evalue="6.60E-56"
                     /locus_tag="K17_9_00109"
                     /label="K17_9_00109_KR1"
                     /detection="hmmscan"
                     /score="180.7"
                     /specificity="KR activity: active"
                     /specificity="KR stereochemistry: B1"
                     /translation="GTYLVTGGTGGFGAATAHWLADRGATHLALVSRRGQDAPEAAAVL
                     TELRARGVDATAHAADVTDQAAMEEIVAHIDATGHPLRGVVHSAMHLDDDELVHLDEER
                     MRAVMAPKVAGALVLDALTRDRDCDLFLMHSSGTTMIGNIKQAPYAAANLFLEALVRHR
                     RHRGLPGLAFAWGAIS"
                     /asDomain_id="nrpspksdomains_K17_9_00109_KR1"
     CDS_motif       131285..131383
                     /note="NRPS/PKS Motif: PKSI-KR_m1 (e-value: 2.9e-16,
                     bit-score: 52.0)"
                     /locus_tag="K17_9_00109"
                     /motif="PKSI-KR_m1"
                     /database="abmotifs"
                     /evalue="2.90E-16"
                     /asDomain_id="nrpspksmotif_K17_9_00109_0018"
                     /detection="hmmscan"
                     /score="52.0"
                     /aSTool="pksnrpsmotif"
                     /translation="TYLVTGGTGGFGAATAHWLADRGATHLALVSRR"
                     /label="PKSI-KR_m1"
     CDS_motif       131666..131773
                     /note="NRPS/PKS Motif: PKSI-KR_m4 (e-value: 1.1e-14,
                     bit-score: 46.8)"
                     /locus_tag="K17_9_00109"
                     /motif="PKSI-KR_m4"
                     /database="abmotifs"
                     /evalue="1.10E-14"
                     /asDomain_id="nrpspksmotif_K17_9_00109_0019"
                     /detection="hmmscan"
                     /score="46.8"
                     /aSTool="pksnrpsmotif"
                     /translation="DLFLMHSSGTTMIGNIKQAPYAAANLFLEALVRHRR"
                     /label="PKSI-KR_m4"
     aSDomain        132134..132274
                     /aSASF_choice="Description: Trp characteristic for
                     beta-branching ACPs found, choice result:
                     non-beta-branching ACP, choice coordinates: (37); residues:
                     (L); expected for choice: ([^W]); matchArray: (True);
                     emission probability array (n.d.); overall match: TRUE"
                     /aSASF_choice="Description: Trp characteristic for
                     beta-branching ACPs found, choice result: beta-branching
                     ACP, choice coordinates: (37); residues: (L); expected for
                     choice: (W); matchArray: (False); emission probability
                     array (n.d.); overall match: FALSE"
                     /aSASF_choice="Description: Active site serine, choice
                     result: active site serine found, choice coordinates: (31);
                     residues: (S); expected for choice: (S); matchArray:
                     (True); emission probability array (n.d.); overall match:
                     TRUE"
                     /domain="ACP"
                     /database="nrpspksdomains.hmm"
                     /evalue="2.30E-09"
                     /aSASF_note="ASF analyisis with definition ACP-type (type
                     prediction)"
                     /aSASF_note="ASF analyisis with definition ASP_ACP (type
                     active_site)"
                     /locus_tag="K17_9_00109"
                     /asDomain_id="nrpspksdomains_K17_9_00109_Xdom05"
                     /detection="hmmscan"
                     /aSASF_prediction="Full match for prediction:
                     non-beta-branching ACP"
                     /aSASF_prediction="Full match for prediction: active site
                     serine found"
                     /score="29.0"
                     /aSASF_scaffold="Scaffold coordinates: (28,30,31); scaffold
                     residues: (G,D,S); expected: (G,D,S); matchArray:
                     (True,True,True); emission probability array
                     (n.d.,n.d.,n.d.); overall match: TRUE"
                     /aSASF_scaffold="Scaffold coordinates: (28,30); scaffold
                     residues: (G,D); expected: (G,D); matchArray: (True,True);
                     emission probability array (n.d.,n.d.); overall match:
                     TRUE"
                     /translation="LAGVLQMDADQIDPHRRVDSYGLDSLMATELLMNLQQQYEVNIPP
                     ME"
     gene            complement(132553..134091)
                     /locus_tag="K17_9_00110"
     CDS             complement(132553..134091)
                     /product="Baeyer-Villiger monooxygenase"
                     /inference="ab initio prediction:Prodigal:2.6"
                     /inference="similar to AA sequence:UniProtKB:Q9RKB5"
                     /codon_start=1
                     /locus_tag="K17_9_00110"
                     /EC_number="1.14.13.-"
                     /note="smCOG: SMCOG1092:hypothetical_protein (Score: 397.7;
                     E-value: 1.4e-120);"
                     /translation="MSLPPQPSRASSRDSGEVRVLVVGAGPSGIGAALRLRQAGIEDVL
                     VLEKEAGLGGSWRDNTYPGVGCDLPSLIYSYRCAPYVSRRLYPGGTEVLAYLRHVVRRF
                     GLGPRLRTRTEVTAARWSASRQQWQVTTSRGIYRAQFLILATGPWHTPRAPELPGLADF
                     SGQVFHTGRWPRAFRAAGQRVAVVGTGASAVQLVPRLQPVARELHVFQRTPQWVLPSLD
                     LPLSPLVRQLLGDHAWARAGVTTLVRTVLDVLECGLRHPRLLSPLQFLAWAHLRRAVRD
                     PALRARLTPSCRVGCTRLLQSNAFYPALTQPNVRVHAAARAADAHGLVTGDGIQVPLDV
                     IIFATGFRYGGAAETIRMTGHDGRTLAEHWARGPQAYLGTLVSGFPNAFLLPGPTIGSD
                     STSLFTQIEAQLDYITSAILQAEQQGWTSVCVTRAAQRNLDEQRQQRLAGTVYQTPGCS
                     VPYRGADGRDYYSWPWSTRSLVRRLRRFDQAVCTVRTGIEAGPAVQRSSAQPRG"
                     /transl_table=11
                     /protein_id="MG_K17_9_00110"
     gene            134466..135314
                     /locus_tag="K17_9_00111"
     CDS             134466..135314
                     /locus_tag="K17_9_00111"
                     /inference="ab initio prediction:Prodigal:2.6"
                     /codon_start=1
                     /product="hypothetical protein"
                     /transl_table=11
                     /translation="MMQVDIFLAYAVGTTFAGSAAHQARRAGRGESGESRCPHEPLVPC
                     LLFFGLLFAPGGVWLLVEFPVWESMHVLDQAPAWGAAAFSAGNVAAGAGGCVVGWRLLC
                     RDRLPAAYANLVGSWALWFVTLAYGWDGTGYRRVLSPTAADYVSWEHHTFGQAVTRLMT
                     SDVGLTQSGMVVVWLGVVVAALARLHGSGARGAGLPAFRCVVVFLAFMAASLLLALFTA
                     SLAVTAAWALGPVAGVMVSVAIALTAGFVRRQAEPVIATLLTPGAVRPPVTPPRQQPAA
                     A"
                     /protein_id="MG_K17_9_00111"
     gene            135849..137201
                     /locus_tag="K17_9_00112"
                     /gene="puuB_1"
     CDS             135849..137201
                     /note="smCOG: SMCOG1103:FAD_dependent_oxidoreductase
                     (Score: 154.2; E-value: 9.1e-47);"
                     /locus_tag="K17_9_00112"
                     /inference="ab initio prediction:Prodigal:2.6"
                     /inference="similar to AA sequence:UniProtKB:P37906"
                     /codon_start=1
                     /EC_number="1.4.3.-"
                     /transl_table=11
                     /product="Gamma-glutamylputrescine oxidoreductase"
                     /translation="MHDVAANGVGVAGVTYSAFSGWADRPTDFAPMPEGDLTCDIAVVG
                     GGYAGMAAALRLAEHGADVVLLESGFCGWGGSSRNAGYLSNALAGDPQLLNTLYARRLP
                     GLVRYADEAARFTEKLIGRLAVDCDYEPTGNVIAAVSPGQLRRTERNAGILRRAGADVE
                     FVEGRDFGLPHTFLGGVFERAGGLLNPGKFALGLRDALLASDVRTYERTTVRAVEPHAS
                     GAVVSVAGGRVHAERVVLATNAYSRDLAIAPRRMVTPVWTSLVETEPIAPERLAATGWT
                     RRTGVITPHTILENYRPTPRGTIMFGTRRLRTTRGAPATRKPDDAVVADLLRGFHERFP
                     SLVDVAPRRAWGGWIAMTSSLLPVAGEAAKNVFYAIGCNGHGLAQSPYLGTLLADRLAG
                     DRRHEDLTAVWRTRPRFAPSVLSAPTLHAAWTIDRVSDRFHRRRTLSSQKR"
                     /gene="puuB_1"
                     /protein_id="MG_K17_9_00112"
     gene            complement(137235..137900)
                     /locus_tag="K17_9_00113"
     CDS             complement(137235..137900)
                     /locus_tag="K17_9_00113"
                     /inference="ab initio prediction:Prodigal:2.6"
                     /codon_start=1
                     /product="hypothetical protein"
                     /transl_table=11
                     /translation="MHRWLSERRRSTVSLAVAVCEAAVLPNDSVADVSTADIGVFVLFA
                     YLLPYLALTLSAFWSVDPEQVRSWAHREARGTFAQRYVLGTAPGPGASLFIAASALVVA
                     VLWLPGHLTTTFTAVPRTLVALALVVLAWICVVLAFAVTFQADNLVENERALDFPGEEA
                     PAWADYVYFALAAMTTFGTTDVNVTSRDMRRTVAANTVIAFVFNTVTVASLVSALGGR"
                     /protein_id="MG_K17_9_00113"
     gene            138184..138777
                     /locus_tag="K17_9_00114"
                     /gene="fadR_1"
     CDS             138184..138777
                     /product="Fatty acid metabolism regulator protein"
                     /inference="ab initio prediction:Prodigal:2.6"
                     /inference="similar to AA sequence:UniProtKB:P94548"
                     /codon_start=1
                     /locus_tag="K17_9_00114"
                     /transl_table=11
                     /note="smCOG:
                     SMCOG1057:TetR_family_transcriptional_regulator (Score:
                     113.7; E-value: 2.3e-34);"
                     /translation="MEAAASVIAREGYANTSLRKVAQRAGCTTGTVTYYFANKEELVAA
                     VTHSRFDGFDAMLEPDRGRPGIRAVLERWLSRAAGDPEFWPVMSQLLAHARYEPAFATV
                     IEQRYARHRDMLTSLLAAGQEQGTVRDDIPADLLADQLAAIADGWMMMFPIEPERFTAT
                     RVQALLDAAITLVTPSPGPRRPAGRGPGPRRLTR"
                     /gene="fadR_1"
                     /protein_id="MG_K17_9_00114"
     gene            complement(138767..140053)
                     /locus_tag="K17_9_00115"
     CDS             complement(138767..140053)
                     /product="Cytochrome P450 121"
                     /inference="ab initio prediction:Prodigal:2.6"
                     /inference="similar to AA sequence:UniProtKB:P0A515"
                     /codon_start=1
                     /locus_tag="K17_9_00115"
                     /EC_number="1.14.-.-"
                     /note="smCOG: SMCOG1007:cytochrome_P450 (Score: 278.7;
                     E-value: 1.3e-84);"
                     /sec_met="Type: none"
                     /sec_met="Domains detected: p450 (E-value: 2.8e-16,
                     bitscore: 57.9, seeds: 50)"
                     /sec_met="Kind: biosynthetic"
                     /translation="MTPVVRDVKERDPRREARTTVTTPHTTDGTPPPHGEPLPRYPFST
                     RGDRLAPELTELRGRCPVARVGTNSGGEAWLVTGYELTRHVLRDRTFARSVLGETDSPT
                     QDAPILAPELLDAMNHLQKAGLRDEVLRALGRDQPDLPADLVAAATREGLDAMVRQGAP
                     GDLQRHFAERVAAWCMLRLLGLPFEDRAWLAHRADVDLTMVTYSDEELARNWEEIRRHM
                     HTHMAARRPGQPRGLADRLADLNARDQGLTDRQLSNIVAVLFVSGYEDFASFLGVAAFN
                     LLRRPDAIRTLREHPETMPRCVEELLRCSVVLGNAIPRYVTRDAELGPASLKRGDLVLL
                     SLDAVNFDPAAFADPETFDPARSPNPHLRFGYGRHHCPGAHLVRRQSETAFRVLLDQLP
                     DIALAVPAAEVPWHPHRMAIMPAEIPVTW"
                     /transl_table=11
                     /protein_id="MG_K17_9_00115"
     gene            complement(140050..141294)
                     /locus_tag="K17_9_00116"
                     /gene="mycG_1"
     CDS             complement(140050..141294)
                     /note="smCOG: SMCOG1007:cytochrome_P450 (Score: 358.4;
                     E-value: 7.4e-109);"
                     /locus_tag="K17_9_00116"
                     /inference="ab initio prediction:Prodigal:2.6"
                     /inference="similar to AA sequence:UniProtKB:Q59523"
                     /codon_start=1
                     /EC_number="1.14.-.-"
                     /transl_table=11
                     /product="Mycinamicin IV hydroxylase/epoxidase"
                     /sec_met="Type: none"
                     /sec_met="Domains detected: p450 (E-value: 8.8e-20,
                     bitscore: 69.5, seeds: 50)"
                     /sec_met="Kind: biosynthetic"
                     /translation="MSDTEAVDTVIEVPDPEPGSAGSPCAYARLRAEHPVVKAQLPNGE
                     TGWLLSRHEDVRAAFADPRLFRPLLSAWPPREGDDAPPPCLPTFLEMTGEHHERVRRTV
                     LPLFGRRRLEFMVPRVRAIAEELLDAMTAGSPDRTADLVPAFVEPLPLRVLCETVGLPY
                     EDRDVYLPHTLALLSASGLTMDEVLAALYALQDYASELIARKEREGDGSGDRDGDGGDY
                     IGLLLAESRRPGGTLTRDDVVSFVVTMLMAGYKTNIQHTANALLVLLGRPDELRRLREE
                     PARIGTAVEELLRYVPLMNAINILVAREDFTLHGQRIRAGDAVVPVPAAANRDPAAFAD
                     PDRFDPARTPNAHVAFGHGPHACTGGHLTRLQLATAIEVLLEKLPGIELAEPAAGIPWD
                     ETTPLRAPARLPVRW"
                     /gene="mycG_1"
                     /protein_id="MG_K17_9_00116"
     gene            complement(141291..144392)
                     /locus_tag="K17_9_00117"
                     /gene="lgrD_2"
     CDS             complement(141291..144392)
                     /note="smCOG: SMCOG1002:AMP-dependent_synthetase_and_ligase
                     (Score: 333.2; E-value: 3.8e-101);"
                     /product="Linear gramicidin synthase subunit D"
                     /inference="ab initio prediction:Prodigal:2.6"
                     /inference="similar to AA sequence:UniProtKB:Q70LM4"
                     /codon_start=1
                     /locus_tag="K17_9_00117"
                     /transl_table=11
                     /aSProdPred="nrp"
                     /sec_met="Type: other"
                     /sec_met="Domains detected: AMP-binding (E-value: 1e-100,
                     bitscore: 335.9, seeds: 400); NAD_binding_4 (E-value:
                     7e-63, bitscore: 210.7, seeds: 102)"
                     /sec_met="Kind: biosynthetic"
                     /sec_met="NRPS/PKS subtype: NRPS-like protein"
                     /sec_met="NRPS/PKS Domain: AMP-binding (50-462). E-value:
                     6.8e-103. Score: 335.9; NRPS/PKS Domain: K17_9_00117_A1;
                     Substrate specificity predictions: no_call (Stachelhaus
                     code), N/A (NRPSPredictor3 SVM), val (pHMM), NA-n/a
                     (PrediCAT), no_call (SANDPUMA ensemble); PID to NN: 42.20;
                     SNN score: 0 ."
                     /sec_met="NRPS/PKS Domain: PCP (542-611). E-value: 3.1e-13.
                     Score: 41.3;"
                     /sec_met="NRPS/PKS Domain: TD (652-893). E-value: 4e-90.
                     Score: 292.8;"
                     /translation="MTDTHVSLRPSPRPEPAAGYPRDRLVHELFAARAAAHPDAPAARH
                     GERALTYGRLDARSDTLAARLRARGVEPGDLVGVCGGRSLEALVALLGILKAGCAYVPL
                     DEDLPPARLRAMAEDAGLRAAVTLPGSERPVRGLPVTVGLDADEDGDEAEGEAGTALDG
                     PTAPTAPAAPSATDPAYVAFTSGTTGRPKPVAVPHRGVVRLVLSDPELAPPGPGDRILH
                     GYGLSSDASTIEIWSALLTGACLVIADRAELLSPTALEELLRARRVTVAYLTTSVFHLL
                     ARTRPEALSGLRFVSAGGEAMDPRLAGAVLAACPETTVVNFYGPTENSVVSTAHVLRPL
                     PDDTGHVPLGRPFGASTCHVLRPDGTPTAPGEEGELYVGGDGLALGYLGDAALTAERFV
                     TLPAVEPGGPLYRTGDRAVRTAEGLLEYRGRLDRQVKLRGARVELDEVEARLRAHPAVG
                     EAAVEAEDGALTAYVTAAEPGRPLPVPDLRAYCAQWLPAQAVPALVPMDRLPVTSGGKV
                     DRARLKAAAPARATAEPAAEGLLGVLAEVWQQVLRVRPAPHDHFFHLGGDSLLASETVT
                     RTLAVLGLDAAHGSGLIRALLAAPTLEGFAAAVRDARGGAAGRTAGPTVDFAKEAELGF
                     DIPPAGGPAPRPHAPRHVLLTGASGFVGAFLLDRLLRSTDARVHCPVRASGRAHAERRV
                     RTALARYGLRPSEAAWRRVECFPGDLTEPALGLSAGHAAELTRTLDLVVHNGAHVNFLY
                     PYEELRASNVDGTREVIRLAAPRRVPVHFVSTVAVVAGFGAAGVREVDEDLPLDHADAL
                     TMGYAESKWVAEGVLRQAAEQGLPVAVHRPYEVTGDTAHGVCNTETAICSLLKMIADTG
                     LAPDIALPMDFVPVDHLAAAIVHIATHRPADGRVHHLTNPRPAMLSDVLERMRAAGYAL
                     RTLPYDEWVAALVRHVAAHPTAATAPFVSLCVDRGRTVDTSVKEMYLQDTFPVLGRRNA
                     EAALAGSGLDCPPVDAALLDRYLEYFFTSGYLTRPTTSPSEGTA"
                     /gene="lgrD_2"
                     /protein_id="MG_K17_9_00117"
     aSDomain        complement(141714..142436)
                     /domain="TD"
                     /database="nrpspksdomains.hmm"
                     /evalue="4.00E-90"
                     /locus_tag="K17_9_00117"
                     /asDomain_id="nrpspksdomains_K17_9_00117_Xdom02"
                     /detection="hmmscan"
                     /score="292.8"
                     /translation="VLLTGASGFVGAFLLDRLLRSTDARVHCPVRASGRAHAERRVRTA
                     LARYGLRPSEAAWRRVECFPGDLTEPALGLSAGHAAELTRTLDLVVHNGAHVNFLYPYE
                     ELRASNVDGTREVIRLAAPRRVPVHFVSTVAVVAGFGAAGVREVDEDLPLDHADALTMG
                     YAESKWVAEGVLRQAAEQGLPVAVHRPYEVTGDTAHGVCNTETAICSLLKMIADTGLAP
                     DIALPMDFVPVDHLAAAIV"
     aSDomain        complement(142560..142766)
                     /domain="PCP"
                     /database="nrpspksdomains.hmm"
                     /evalue="3.10E-13"
                     /locus_tag="K17_9_00117"
                     /asDomain_id="nrpspksdomains_K17_9_00117_Xdom01"
                     /detection="hmmscan"
                     /score="41.3"
                     /translation="LAEVWQQVLRVRPAPHDHFFHLGGDSLLASETVTRTLAVLGLDAA
                     HGSGLIRALLAAPTLEGFAAAVRD"
     aSDomain        complement(143007..144242)
                     /domain="AMP-binding"
                     /database="nrpspksdomains.hmm"
                     /evalue="6.80E-103"
                     /aSASF_note="ASF analyisis with definition
                     StachelhausExtract (type active_site)"
                     /locus_tag="K17_9_00117"
                     /label="K17_9_00117_A1"
                     /detection="hmmscan"
                     /score="335.9"
                     /specificity="Stachelhaus code: no_call"
                     /specificity="NRPSpredictor3 SVM: N/A"
                     /specificity="pHMM: val"
                     /specificity="PrediCAT NA-n/a"
                     /specificity="SANDPUMA ensemble: no_call"
                     /specificity="PID to NN: 42.20"
                     /specificity="SNN score: 0"
                     /aSASF_scaffold="Scaffold coordinates:
                     (47,48,51,93,125,127,154,162,163); scaffold residues:
                     (D,A,I,Y,S,G,F,V,V); expected: (D,A,W,T,I,A,A,I,C);
                     matchArray:
                     (True,True,False,False,False,False,False,False,False);
                     emission probability array
                     (n.d.,n.d.,n.d.,n.d.,n.d.,n.d.,n.d.,n.d.,n.d.); overall
                     match: FALSE"
                     /translation="TYGRLDARSDTLAARLRARGVEPGDLVGVCGGRSLEALVALLGIL
                     KAGCAYVPLDEDLPPARLRAMAEDAGLRAAVTLPGSERPVRGLPVTVGLDADEDGDEAE
                     GEAGTALDGPTAPTAPAAPSATDPAYVAFTSGTTGRPKPVAVPHRGVVRLVLSDPELAP
                     PGPGDRILHGYGLSSDASTIEIWSALLTGACLVIADRAELLSPTALEELLRARRVTVAY
                     LTTSVFHLLARTRPEALSGLRFVSAGGEAMDPRLAGAVLAACPETTVVNFYGPTENSVV
                     STAHVLRPLPDDTGHVPLGRPFGASTCHVLRPDGTPTAPGEEGELYVGGDGLALGYLGD
                     AALTAERFVTLPAVEPGGPLYRTGDRAVRTAEGLLEYRGRLDRQVKLRGARVELDEVEA
                     RLRAHPAVGEAAV"
                     /asDomain_id="nrpspksdomains_K17_9_00117_A1"
     CDS_motif       complement(143049..143114)
                     /note="NRPS/PKS Motif: NRPS-A_a8 (e-value: 9.2e-09,
                     bit-score: 27.6)"
                     /locus_tag="K17_9_00117"
                     /motif="NRPS-A_a8"
                     /database="abmotifs"
                     /evalue="9.20E-09"
                     /asDomain_id="nrpspksmotif_K17_9_00117_0005"
                     /detection="hmmscan"
                     /score="27.6"
                     /aSTool="pksnrpsmotif"
                     /translation="YRGRLDRQVKLRGARVELDEVE"
                     /label="NRPS-A_a8"
     CDS_motif       complement(143199..143285)
                     /note="NRPS/PKS Motif: NRPS-A_a6 (e-value: 8.6e-14,
                     bit-score: 43.6)"
                     /locus_tag="K17_9_00117"
                     /motif="NRPS-A_a6"
                     /database="abmotifs"
                     /evalue="8.60E-14"
                     /asDomain_id="nrpspksmotif_K17_9_00117_0004"
                     /detection="hmmscan"
                     /score="43.6"
                     /aSTool="pksnrpsmotif"
                     /translation="PGEEGELYVGGDGLALGYLGDAALTAERF"
                     /label="NRPS-A_a6"
     CDS_motif       complement(143652..143684)
                     /note="NRPS/PKS Motif: NRPS-A_a2 (e-value: 99.0, bit-score:
                     -3.0)"
                     /locus_tag="K17_9_00117"
                     /motif="NRPS-A_a2"
                     /database="abmotifs"
                     /evalue="9.90E+01"
                     /asDomain_id="nrpspksmotif_K17_9_00117_0003"
                     /detection="hmmscan"
                     /score="-3.0"
                     /aSTool="pksnrpsmotif"
                     /translation="SALLTGACLVI"
                     /label="NRPS-A_a2"
     CDS_motif       complement(143799..143858)
                     /note="NRPS/PKS Motif: NRPS-A_a3 (e-value: 8.3e-08,
                     bit-score: 24.5)"
                     /locus_tag="K17_9_00117"
                     /motif="NRPS-A_a3"
                     /database="abmotifs"
                     /evalue="8.30E-08"
                     /asDomain_id="nrpspksmotif_K17_9_00117_0002"
                     /detection="hmmscan"
                     /score="24.5"
                     /aSTool="pksnrpsmotif"
                     /translation="AYVAFTSGTTGRPKPVAVPH"
                     /label="NRPS-A_a3"
     CDS_motif       complement(144078..144119)
                     /note="NRPS/PKS Motif: NRPS-A_a2 (e-value: 3.3e-06,
                     bit-score: 20.1)"
                     /locus_tag="K17_9_00117"
                     /motif="NRPS-A_a2"
                     /database="abmotifs"
                     /evalue="3.30E-06"
                     /asDomain_id="nrpspksmotif_K17_9_00117_0001"
                     /detection="hmmscan"
                     /score="20.1"
                     /aSTool="pksnrpsmotif"
                     /translation="LGILKAGCAYVPLD"
                     /label="NRPS-A_a2"
     gene            complement(144436..144936)
                     /locus_tag="K17_9_00118"
     CDS             complement(144436..144936)
                     /locus_tag="K17_9_00118"
                     /inference="ab initio prediction:Prodigal:2.6"
                     /codon_start=1
                     /product="hypothetical protein"
                     /transl_table=11
                     /translation="MLPVMPHDVRERFLAEPRVGVLGVADPRGGDRAPLVVPVWYGYEP
                     GGEVVVETGRETVKARLLRAAGRFSLCVQDERRPYRYVSVEGPVTAVQDPIDPAVREAL
                     AHRYLDPDEARDYLAATAAQLHDDIVFRMRPQRWRTADFAAFAADFAGASEDAQGDAPG
                     DAG"
                     /protein_id="MG_K17_9_00118"
     gene            complement(145270..145851)
                     /locus_tag="K17_9_00119"
     CDS             complement(145270..145851)
                     /locus_tag="K17_9_00119"
                     /inference="ab initio prediction:Prodigal:2.6"
                     /codon_start=1
                     /product="hypothetical protein"
                     /transl_table=11
                     /translation="MGGLKDAEYEALLALRDLEGQQRHGWATDGSGVAPQAVERLRAAG
                     LCETAGRSALAALPGPPRWAARLTPEGHDTLVYLPARRWGDGGAAPEPGPPAGTREVRL
                     RPQAMEVLRLYLGLGPRLRRPPAPGLKEAVRTARRADKGSAWTLHVTDAQLASIAYAMW
                     LEARAHTVAPANRLAREHDACHKPSNRAAN"
                     /protein_id="MG_K17_9_00119"
     gene            complement(146165..146518)
                     /locus_tag="K17_9_00120"
     CDS             complement(146165..146518)
                     /locus_tag="K17_9_00120"
                     /inference="ab initio prediction:Prodigal:2.6"
                     /codon_start=1
                     /product="hypothetical protein"
                     /transl_table=11
                     /translation="MNTSLLRRAGSLAVAAAAVLLIAPAGANAAPANAPSETPAVRVSP
                     PRPVSTCFINANNVYYRTGPGTNYQARGQVHKGQGFDVVNGAWGTDGIWWNEGTFWGGD
                     GKRYWVRRDFMNC"
                     /protein_id="MG_K17_9_00120"
     gene            146734..147552
                     /locus_tag="K17_9_00121"
     CDS             146734..147552
                     /locus_tag="K17_9_00121"
                     /inference="ab initio prediction:Prodigal:2.6"
                     /inference="similar to AA sequence:UniProtKB:P9WMG1"
                     /codon_start=1
                     /product="Putative HTH-type transcriptional regulator"
                     /transl_table=11
                     /note="smCOG:
                     SMCOG1016:LuxR_family_DNA-binding_response_regulator
                     (Score: 52.3; E-value: 7e-16);"
                     /translation="MGCRDGRDHARMLELAVAVLECADLEDPWTLVQEELARTLHSSAV
                     AMSETTWPECAGRVVTWMPGMGERNYLSDLVRRQARVGVPFVRYYGAGRDTTPLTAAQI
                     CGARAWRGSESHSLARRTLGAHMLAIPFPTPPGTTRGFVVHHDARDFSAAERAYARRIQ
                     PLLVGVDRHQQALRRWRATLVGDGAGDEAGDDAAAALRLTPREVTVLHLLGQALTADAI
                     ARRLGISPRTVHKHVHHLYRKMGTADRLSTVLQAQRLGLLPPTARGGGRA"
                     /protein_id="MG_K17_9_00121"
     gene            complement(147594..148919)
                     /locus_tag="K17_9_00122"
     CDS             complement(147594..148919)
                     /locus_tag="K17_9_00122"
                     /inference="ab initio prediction:Prodigal:2.6"
                     /codon_start=1
                     /product="hypothetical protein"
                     /transl_table=11
                     /translation="MALEHDRAAQRGEEILAVFDTAFAQLLAADPAAFRVKFRKMAASA
                     FAFYRGTACLFYHDLAHERDAGPYLDEQTSRVWIHGDLHAENFGTYMDAGGRLVFNVND
                     FDEAYVGPFLWDLKRFAASVALLGHAKALSDATITELVRIYAAAYRERVHALATGAKED
                     EVPPFTLDTARGPLLDALREARARTRFGLLATMTEIRDHDRRFLDGGGSIPLDAATRAK
                     VLDAFDGYLETLPDSSRVRPDSHRVKDVVGRRGIGIGSAGLPSYNILLEGNSDALENDV
                     VIYMKQAQTPAVSRHVTDPEVRGYFRHEGHRTVISQRALQAHADPWLGWTELDGAGQLV
                     AEVSPYAVDLDWSDIDDPEQIAAVVADLGRATAAMHAAADDTSGHSLVPFSTERAIDAA
                     IAADEEGFADLLTGFAHTYGARAREDHQIFVDLFRNGRIPGL"
                     /protein_id="MG_K17_9_00122"
     gene            149123..149737
                     /locus_tag="K17_9_00123"
     CDS             149123..149737
                     /locus_tag="K17_9_00123"
                     /inference="ab initio prediction:Prodigal:2.6"
                     /codon_start=1
                     /product="hypothetical protein"
                     /transl_table=11
                     /translation="MTVHERSAGGHGTENGRPAGGHGAEDERRRAEGSAQGRLAAERLA
                     GQEPEDRFANPHTTRAELSLSGAEEGVATLTARGGNGIPKGIRVVDGSGTLIAAYIGFA
                     LDDVSVAKSPRSAVAGALARSLDGTDARDEAKAESPSGVIAGRVGADVPVRLTPEEFRN
                     SAVDLFASELIDLSQELRGGILREPEEGAAGGDARRKDEGS"
                     /protein_id="MG_K17_9_00123"
     gene            complement(149772..150158)
                     /locus_tag="K17_9_00124"
     CDS             complement(149772..150158)
                     /locus_tag="K17_9_00124"
                     /inference="ab initio prediction:Prodigal:2.6"
                     /codon_start=1
                     /product="hypothetical protein"
                     /transl_table=11
                     /sec_met="Kind: biosynthetic"
                     /translation="MTNTNTNTATTPQATDAATATGGQVPGYVWAAAQDAPARTLFPGI
                     RLRPLWSGENGATAHVLEMDPGSRWEGVDVHDPGPEEVFVVSGVFNDGERDYPAGSFIH
                     APAGSSHIPQTTTGCTLFVFYPEG"
                     /protein_id="MG_K17_9_00124"
     gene            150229..151200
                     /locus_tag="K17_9_00125"
                     /gene="cdhR_2"
     CDS             150229..151200
                     /product="HTH-type transcriptional regulator CdhR"
                     /inference="ab initio prediction:Prodigal:2.6"
                     /inference="similar to AA sequence:UniProtKB:Q9HTH5"
                     /codon_start=1
                     /locus_tag="K17_9_00125"
                     /transl_table=11
                     /translation="MHRVTALVHPPQSTFELGCAADVFGVERAGLPARYRFGVCAERPG
                     PVATLAGYDMLVTEGLDALDRADTVVVPGRLPIGEPPSADVVRALRRAHARGARLVSIC
                     SGAFVLAYAGLLDGRSATTHWAQADEFARRFPAVRLDPDVLYVDHGDVATSAGSGAGID
                     LCLHLVRTDHGADYAARVARSMVMPPHREGGQLQYAAPPRPAQIDSSLGPLLEWAAGRL
                     HEPLDLPRLAARAGCSPRTLARRFAEQLGTSPGQWLLSQRIAAARELLETSDLAVDAVA
                     RRTGLSSATNLRRRFLAALGTTPSAYRRAFRSAPRQPAAAAP"
                     /gene="cdhR_2"
                     /protein_id="MG_K17_9_00125"
     gene            complement(151213..151731)
                     /locus_tag="K17_9_00126"
     CDS             complement(151213..151731)
                     /locus_tag="K17_9_00126"
                     /inference="ab initio prediction:Prodigal:2.6"
                     /codon_start=1
                     /product="hypothetical protein"
                     /transl_table=11
                     /translation="MSAIRRTVRTAARAFLALPAGWAAVALTLAGRPGRAARLQHRIAG
                     GGRWTGGRVLARAALGLPLDLAAFGLVGFALFNSVRNFGYPVWYLDTDYHHAWGGPTTA
                     GVWAVHAGGWLLCLALLLHWPVRWPARGQRAVARRVTGGRDAVGWGAGGRETNGRAPSA
                     PEPAAAPRA"
                     /protein_id="MG_K17_9_00126"
     gene            151913..153238
                     /locus_tag="K17_9_00127"
                     /gene="cypB_1"
     CDS             151913..153238
                     /product="Bifunctional cytochrome P450/NADPH--P450
                     reductase 2"
                     /inference="ab initio prediction:Prodigal:2.6"
                     /inference="similar to AA sequence:UniProtKB:O08336"
                     /codon_start=1
                     /locus_tag="K17_9_00127"
                     /transl_table=11
                     /note="smCOG: SMCOG1034:cytochrome_P450 (Score: 309.3;
                     E-value: 7.7e-94);"
                     /sec_met="Type: none"
                     /sec_met="Domains detected: p450 (E-value: 3.1e-73,
                     bitscore: 245.7, seeds: 50)"
                     /sec_met="Kind: biosynthetic"
                     /translation="MAEIPGPEPCADGGAGAVAAAGGLHVYQLRLHAAYGPVVRFPLPG
                     AEDAVSVADPVLLEAAVHLDERPAGLFAFLDPLFEAGNLQVMPSGEHAPWRRLMLSVLA
                     GRPSHERHFPRFAELVTELADRWAERAGGAALGLQKDLTTLSLRMICAYALGSDAVDPE
                     RAVTAFEDVLTEHLGRLYRIPAPGRERERAERARTALGDLRAMVDRVVAAHRGGGSGGR
                     SDLIGALVDAGESPARIRDTVMVTLLAAHHTTGVAVSWTLHLLGRHPEVAGRVAAELDR
                     VLGDRPVPDYADLRRLPYLEMALKEAMRLYPPGPYGARETTEPLALGDYVIPAGTTVFL
                     PFWAVHMNPEYWPDPERFVPERFAPDEAARRPRLAYVPFGLGPRACEGAQLAMVEAELI
                     LAVLLKRFRFRPDPGHDVVPVERFVLWAADDIRVRVTPRAVP"
                     /gene="cypB_1"
                     /protein_id="MG_K17_9_00127"
     gene            complement(153273..153911)
                     /locus_tag="K17_9_00128"
     CDS             complement(153273..153911)
                     /locus_tag="K17_9_00128"
                     /inference="ab initio prediction:Prodigal:2.6"
                     /codon_start=1
                     /product="hypothetical protein"
                     /transl_table=11
                     /translation="MGCPVPETSARHGLHRPSKTEVLRVLAASLAGWATRRPLPEQADG
                     ARRFAHSSEARQTVTLLAVLEAVLACCVSAMLPPALRAWHAAFEALLVLSGFAAVAAMA
                     RHPHLVSPSRLVLRTGCFGGLTLPGTAVVSVSRAARTVAGLGIRPVPGEPRAVACAAGS
                     AVDLCLRLDPPVVLDLGKAGATEVDTVYVSADAPDAFTRAVREAGASRH"
                     /protein_id="MG_K17_9_00128"
     gene            complement(154057..154965)
                     /locus_tag="K17_9_00129"
                     /gene="fgd1_1"
     CDS             complement(154057..154965)
                     /note="smCOG: SMCOG1083:oxidoreductase (Score: 179.7;
                     E-value: 1.5e-54);"
                     /locus_tag="K17_9_00129"
                     /inference="ab initio prediction:Prodigal:2.6"
                     /inference="similar to AA sequence:UniProtKB:Q0RVH7"
                     /codon_start=1
                     /EC_number="1.1.98.2"
                     /transl_table=11
                     /product="F420-dependent glucose-6-phosphate dehydrogenase
                     1"
                     /translation="MFPTTHQTDRPFRFGVNMFTTGTGAEWRAKCRRAEELGYDVILVA
                     DHLGMPAPFPSLVAAAAVTERPRLGTFVLNAGFCNPALLAREVATTDRLTDGRLELGLG
                     TGYVQAEHESAGLPFGSPRERVDHLAHTVTETGRLLADPGHVPAAAQPRVPVVIGGGGD
                     RVLRVAARHADTMAFTGGGSGPDGTLRLLDPAALEERVAAYRRFEAAERPAELAPAELN
                     MLVQIVTVDGDPLARIGDLIGDVSHMTEEDLLSHPALLSGSATDIADRLHAHRARYGFS
                     YFTILEPYMEEFAPVLKHLRA"
                     /gene="fgd1_1"
                     /protein_id="MG_K17_9_00129"
     gene            complement(155096..155821)
                     /locus_tag="K17_9_00130"
                     /gene="catA2"
     CDS             complement(155096..155821)
                     /locus_tag="K17_9_00130"
                     /inference="ab initio prediction:Prodigal:2.6"
                     /inference="similar to AA sequence:UniProtKB:O33950"
                     /codon_start=1
                     /EC_number="1.13.11.1"
                     /transl_table=11
                     /product="Catechol 1,2-dioxygenase 2"
                     /translation="MADETLPTGEPINGEPINGEAVDGDGTKERRHISRKTVLKAALLA
                     VPLPALLGGGVALARDHRPTDAPLPTTPYCDDGDEPTPPQMEGPYFKPSSPERASLLEP
                     GMPGVRLTVSGYVFGATCRPVAHALLDFWQADNAGVYDNRGYRLRGHQYTDARGAFTLT
                     TIVPGLYPGRTRHLHVKVQAPGGRILTTQLYFPGEPRNQTDSLFDPRLLMTVRQAGPAK
                     QAAFDFVIDPGVPGARRRR"
                     /gene="catA2"
                     /protein_id="MG_K17_9_00130"
     gene            complement(155937..156839)
                     /locus_tag="K17_9_00131"
                     /gene="rhaS_1"
     CDS             complement(155937..156839)
                     /product="HTH-type transcriptional activator RhaS"
                     /inference="ab initio prediction:Prodigal:2.6"
                     /inference="similar to AA sequence:UniProtKB:P09377"
                     /codon_start=1
                     /locus_tag="K17_9_00131"
                     /transl_table=11
                     /note="smCOG:
                     SMCOG1287:AraC_family_transcriptional_regulator (Score:
                     78.2; E-value: 9.9e-24);"
                     /translation="MPTRTQDAPPSADPVPLHRLGVPATRLPPFLMGSFDVFGPDSHAG
                     YPHRHTFHEIVYVTAGTGTHVVDAVRHPLRPPHLCVILPGQVHHWDRATGLAGVLLLFT
                     EDFLLTRPGDRLLLRELGERRVPRLPTGPDGGDTAGIGALIRAMEREFTDRTDGYVSVL
                     EAYLHILLVRALRLPGERRPEADAGRSAEVAREFGALLTETAGAEGAVRAYADRLGVSV
                     GYLIESVKQATGRTPGELVRAARTLEAKRLLTGSGLSVAQIARRVGFGDPAYFSRFFRR
                     ETGVSPGDFRRTAGGSLPE"
                     /gene="rhaS_1"
                     /protein_id="MG_K17_9_00131"
     gene            complement(157063..157872)
                     /locus_tag="K17_9_00132"
     CDS             complement(157063..157872)
                     /product="putative hydrolase"
                     /inference="ab initio prediction:Prodigal:2.6"
                     /inference="similar to AA sequence:UniProtKB:Q7A3C4"
                     /codon_start=1
                     /locus_tag="K17_9_00132"
                     /EC_number="3.-.-.-"
                     /note="smCOG: SMCOG1036:alpha/beta_hydrolase_fold_protein
                     (Score: 70.4; E-value: 3.3e-21);"
                     /sec_met="Type: none"
                     /sec_met="Domains detected: PF12697 (E-value: 1.9e-13,
                     bitscore: 50.2, seeds: 465); PF00561 (E-value: 9.5e-12,
                     bitscore: 43.7, seeds: 48)"
                     /sec_met="Kind: biosynthetic"
                     /translation="METGTLTVPGAEIHYEIRGAGPPLLLINGGDGDAAMFGPLARLLA
                     DHHTVITYDPRGNSRSRLTAPPREQSIEERGHDAHLLLAELAAGRPAFVFGTSYGAMTG
                     MDLLARHPGQVRALVAHEPFVVDLLPEADRWHALFREIHAAYRREGPGPALRRLGEEIG
                     LDVAPEPDDALPAPVREMLARVQANGDVVLEYELRSFTRFRPDAEALRAGPCVPVAGKE
                     SPTLLHRTTAALAEQLGNRVTEFPGGHVGYLTHAAEFAVALRGALAG"
                     /transl_table=11
                     /protein_id="MG_K17_9_00132"
     gene            complement(157973..159553)
                     /locus_tag="K17_9_00133"
                     /gene="tap_1"
     CDS             complement(157973..159553)
                     /note="smCOG: SMCOG1036:alpha/beta_hydrolase_fold_protein
                     (Score: 35.0; E-value: 2e-10);"
                     /locus_tag="K17_9_00133"
                     /inference="ab initio prediction:Prodigal:2.6"
                     /inference="similar to AA sequence:UniProtKB:Q54410"
                     /codon_start=1
                     /EC_number="3.4.14.-"
                     /transl_table=11
                     /product="Tripeptidyl aminopeptidase"
                     /sec_met="Type: none"
                     /sec_met="Domains detected: PF00561 (E-value: 2.9e-17,
                     bitscore: 61.8, seeds: 48)"
                     /sec_met="Kind: biosynthetic"
                     /translation="MTPLRRVAAAVLTAAACLTALPAAAEADPARPGSGPGPGAGTGTS
                     AGLARYHHQRPDWRSCVQGPDDDTGRALDKAGARCATISVPLDYSDPGGRTLTLALSRI
                     KATDTARRAGALLVNSGGPGGPSLDLAVGVRQAMKGVGARYDVIGMDPRFVGRSTPLDC
                     HWPTGTWIRSAGTGRQAFDRQAAFQRGLAESCGRTAGDVLPHVTTRNTARDMDVVREVL
                     GERRISYLGYSYGTYLGTVYTQMFPGRTDRVVLDGAIGPRDYGPRMLSTMLDANEGALE
                     HWADWAARRDARYGLGRTRERVLAAVHDIVLTAARRPLVLDTGKRTYEVDDTVVPSLLF
                     GALADDRDPARAALADSVTALRRAARGETVEPPEPLAEALAAALTGADSASASAQAAIL
                     CGDVAAPRDPETYRDAVEKSRAAHPLFGPLSNNTNPCAFWPSTPREEPTQVRTDARALI
                     VAATGDPRTTYAASRHLHGLLPSSRLLTLQGADHHGQFGEYGNACVDGRVNAYLATGRL
                     PATDATCPK"
                     /gene="tap_1"
                     /protein_id="MG_K17_9_00133"
     gene            complement(160109..160567)
                     /locus_tag="K17_9_00134"
     CDS             complement(160109..160567)
                     /locus_tag="K17_9_00134"
                     /inference="ab initio prediction:Prodigal:2.6"
                     /codon_start=1
                     /product="hypothetical protein"
                     /transl_table=11
                     /note="smCOG:
                     SMCOG1284:transcriptional_regulator,_MarR_family (Score:
                     24.6; E-value: 3.1e-07);"
                     /translation="MEYSHDDTGLLRQPVGYWSWAAYKATVGRTRAALAGIGTTQPQCW
                     VLEQIARADTAPSRAEVCRTLEGYLDTGAAAIASEIDETVARGWATEDAEGRLRLTAEG
                     RAFREKTAVLQRELWEERHRGISDEEYLITLKVLQRFIRNTGGRAWHE"
                     /protein_id="MG_K17_9_00134"
     gene            160820..161011
                     /locus_tag="K17_9_00135"
     CDS             160820..161011
                     /locus_tag="K17_9_00135"
                     /inference="ab initio prediction:Prodigal:2.6"
                     /codon_start=1
                     /product="hypothetical protein"
                     /transl_table=11
                     /translation="MPVQESIRPVAPVATPPGPAALEALMAEPEAAVSGVPLAVETSID
                     VLGLVLLSPREPKEPKRK"
                     /protein_id="MG_K17_9_00135"
     gene            161008..161721
                     /locus_tag="K17_9_00136"
     CDS             161008..161721
                     /locus_tag="K17_9_00136"
                     /inference="ab initio prediction:Prodigal:2.6"
                     /codon_start=1
                     /product="hypothetical protein"
                     /transl_table=11
                     /translation="MSVRNGYAAAADGLADRVLGALRRETDGAGLVARYVDEHPDPLAA
                     LAAVRIVGADVFVPGLLTGAPLLAEDAAAIVRSFAAFPVPPSERAARHPSAAWREWATA
                     RLLVRLGGTHRIAAPPPPDTGVPDDTTHWQDWSVRMAQLSPLATPHLDGPVREAARGAA
                     LALSRGMTRSLLRRDHPTATRLVRWLALLRHDGVPLPLDPATALEHLSLTAVPSPRTAL
                     DAAVAGRLLTSGAGP"
                     /protein_id="MG_K17_9_00136"
     gene            161718..162638
                     /locus_tag="K17_9_00137"
     CDS             161718..162638
                     /locus_tag="K17_9_00137"
                     /inference="ab initio prediction:Prodigal:2.6"
                     /codon_start=1
                     /product="hypothetical protein"
                     /transl_table=11
                     /translation="MTLPAPVPEAARTVAGRALSWLHTHRSLAAFPPGTTADATDPDSL
                     HKPMGETALAASLVLRAPTALGPAHHEAARELLRFAWAQFQDGDLLYERQLRHPPATEP
                     LEIYAHFTRCGLRHAALDRLLAHRTGLRSARGVELLPNRRLAVANAHHIAGLGPAEDWA
                     GLARATWLAADPEPWAVDWFTAYALTHTVFHLTDWGGLPHRLPPGLTRYVRTWLPVWTD
                     VWREVRAWDLVAELLLTGVCLDEPSCAPDDWAALAALQHDDGLVPCDGDPVADDVRRRF
                     DEHRHTAVVAVIAGVVALTRAEQPS"
                     /protein_id="MG_K17_9_00137"
     gene            162659..163648
                     /locus_tag="K17_9_00138"
                     /gene="ampC_1"
     CDS             162659..163648
                     /note="smCOG: SMCOG1053:beta-lactamase (Score: 162.5;
                     E-value: 2.2e-49);"
                     /locus_tag="K17_9_00138"
                     /inference="ab initio prediction:Prodigal:2.6"
                     /inference="similar to AA sequence:UniProtKB:P85302"
                     /codon_start=1
                     /EC_number="3.5.2.6"
                     /transl_table=11
                     /product="Beta-lactamase"
                     /translation="MTDAALRDRLLTPPAAAGGADAVAVAAVRRGRHTVLCRGQARADS
                     RFEVGSLTKTFTALLLAELAARGEVRYDDPIARYLPHGTPGPITLLHLATHTSGLPRLP
                     PGLLPRAVRHGWFRNPYAGYSAGLPEAVLPRTRLHHPPGTHVRYSNFGVGLLGQVLAHA
                     AGAPYPALLAERVLLPLGLADTDCDAARPQLTGRWHGRPRPAWLMPGLPAAGALRSSAR
                     DLLTLLRALLEPARAAGPPSLRVALADVRRPRLVLPRTGKRLCLVWNLYPRDGRPLLHH
                     SGGTRGFTAFAGFLPGSGAALAALANAGSGPAAGFVQASYDALCGLER"
                     /gene="ampC_1"
                     /protein_id="MG_K17_9_00138"
     gene            complement(163671..164483)
                     /locus_tag="K17_9_00139"
                     /gene="vanX_2"
     CDS             complement(163671..164483)
                     /locus_tag="K17_9_00139"
                     /inference="ab initio prediction:Prodigal:2.6"
                     /inference="similar to AA sequence:UniProtKB:Q9XAK6"
                     /codon_start=1
                     /EC_number="3.4.13.22"
                     /transl_table=11
                     /product="D-alanyl-D-alanine dipeptidase"
                     /translation="MRRVLRGLVAGTAAALAVTAVPATTTATAQERREPKAPPEFVALR
                     DVDPTILQETRYLTRHNFTGERIDGYRQPLCVVTRDAAAALRRAQRSFLRQGYSLKVYD
                     CYRPQRAVDHFVRWAKDLDDQRMKAEFYPRVDKTRLFDDGYIAAKSGHSRGSTVDLTLV
                     RLPALPTRPYHPGEPLKPCYGPQRDRFPDNSLDMGTGFDCFDTLSHTLDPRVVGRQRAN
                     RLLLKNGLEKAGFRNLPEEWWHYTYQPETFPDTYFDFPVSRRSLRPAW"
                     /gene="vanX_2"
                     /protein_id="MG_K17_9_00139"
     gene            complement(164599..165432)
                     /locus_tag="K17_9_00140"
     CDS             complement(164599..165432)
                     /note="smCOG: SMCOG1089:methyltransferase (Score: 154.5;
                     E-value: 5.9e-47);"
                     /product="Sarcosine/dimethylglycine N-methyltransferase"
                     /inference="ab initio prediction:Prodigal:2.6"
                     /inference="similar to AA sequence:UniProtKB:Q9KJ21"
                     /codon_start=1
                     /locus_tag="K17_9_00140"
                     /EC_number="2.1.1.157"
                     /aSProdPred
                     /sec_met="NRPS/PKS subtype: PKS/NRPS-like protein"
                     /sec_met="NRPS/PKS Domain: oMT (62-173). E-value: 4e-22.
                     Score: 69.4;"
                     /translation="MQRHDEATRRYYETRDVNAFYDAVWGGEDIHTGSYEREGEPVADA
                     SRRTVERLAAYLAERLGPGRRVLDLGSGYGGTARYLAGRFGCRVVALNLSEAQNERHRA
                     ANAERGLDGLVDVVTGSFHDVPYGDGEFDAVCSLEAFCHSDDRARALAEAARVLAPGGA
                     LAFTDIMAAEGTPDDELRPVVARLGVDALATPSFYRERLTALGLDGVGFDDHSEQLERH
                     YVRLTQETESRKDTLRDLISPDYLQGLLLNLPLWVEAARSGRLRWGIFHARRSTA"
                     /transl_table=11
                     /protein_id="MG_K17_9_00140"
     aSDomain        complement(164914..165246)
                     /domain="MT"
                     /domain_subtype="oMT"
                     /database="nrpspksdomains.hmm"
                     /evalue="4.00E-22"
                     /locus_tag="K17_9_00140"
                     /asDomain_id="nrpspksdomains_K17_9_00140_Xdom01"
                     /detection="hmmscan"
                     /score="69.4"
                     /translation="PGRRVLDLGSGYGGTARYLAGRFGCRVVALNLSEAQNERHRAANA
                     ERGLDGLVDVVTGSFHDVPYGDGEFDAVCSLEAFCHSDDRARALAEAARVLAPGGALAF
                     TDIMAAE"
     gene            complement(165550..165918)
                     /locus_tag="K17_9_00141"
     CDS             complement(165550..165918)
                     /locus_tag="K17_9_00141"
                     /inference="ab initio prediction:Prodigal:2.6"
                     /codon_start=1
                     /product="hypothetical protein"
                     /transl_table=11
                     /translation="MYWITEEEEYVYFNSREGSPLWGLLSDWSESEDEEEWERHVPLFA
                     GIVSRWCRKGYIDVYEGPEPPAWMDGRRISGAELDRLLADPAAWKYREHPDSVFGLALG
                     ENVREIAEPPEEPAAPPR"
                     /protein_id="MG_K17_9_00141"
     gene            complement(166005..166553)
                     /locus_tag="K17_9_00142"
     CDS             complement(166005..166553)
                     /locus_tag="K17_9_00142"
                     /inference="ab initio prediction:Prodigal:2.6"
                     /codon_start=1
                     /product="hypothetical protein"
                     /transl_table=11
                     /translation="MTVIAGLVYGGRVHLGGDSAGVAGLRITVRRDPKVFRNGPYVMGF
                     TTSFRMGQLLHHAFRAPKPAGDLDRFMTTVFVDKLRKCLKDGGWARKDAEQESAGTFLV
                     GINGRLFAVYGDYQIAEPADGYAAVGCGDEFALGALHATADLGLKPRKRLELALSAAGH
                     HSAGVSAPFSYVATRRNPD"
                     /protein_id="MG_K17_9_00142"
     gene            complement(166587..167504)
                     /locus_tag="K17_9_00143"
                     /gene="sigJ_1"
     CDS             complement(166587..167504)
                     /product="ECF RNA polymerase sigma factor SigJ"
                     /inference="ab initio prediction:Prodigal:2.6"
                     /inference="similar to AA sequence:UniProtKB:L0TCG5"
                     /codon_start=1
                     /locus_tag="K17_9_00143"
                     /transl_table=11
                     /note="smCOG:
                     SMCOG1032:RNA_polymerase,_sigma-24_subunit,_ECF_subfamily
                     (Score: 123.3; E-value: 1.3e-37);"
                     /translation="MREPSRPTTDPATETFLAHRNLLFTVAYELLGSAADAEDVLQETW
                     LRWADVDLGAVRERRAYLVRIATRQALSRLRTLRRRRESYVGPWLPEPLLTAPDVADDV
                     ELAESVSMAMLLVLETLAPTERAVFVLREVFDLAYDEIAAAVGKRPDAVRQIAHRARAH
                     VAARRPRGAVSPAEAHGALAAFRQAVETGDVSGLLGVLAPDVVLLTDGGGVVRAATAPV
                     VGAGTVAAVLGRIPAAAELRPARVNGFPALVVLLDGAVDTVLAVRIDDGLVTGLYAVRN
                     PDKLSRLERETAVSRGFPPPPRAQ"
                     /gene="sigJ_1"
                     /protein_id="MG_K17_9_00143"
     gene            167701..168183
                     /locus_tag="K17_9_00144"
                     /gene="ahpD_1"
     CDS             167701..168183
                     /note="smCOG:
                     SMCOG1298:putative_carboxymuconolactone_decarboxylase
                     (Score: 62.6; E-value: 5.8e-19);"
                     /locus_tag="K17_9_00144"
                     /inference="ab initio prediction:Prodigal:2.6"
                     /inference="protein motif:HAMAP:MF_01676"
                     /codon_start=1
                     /EC_number="1.11.1.15"
                     /transl_table=11
                     /product="Alkyl hydroperoxide reductase AhpD"
                     /translation="MEPRFDLFATETGTRIGKRTAAVTAVIEPALPKSLRELLCLRVSQ
                     INGCGFCVDVHTKEAAAAGETPLRIGLVAAWRESTVFTEAERAALALAEEGTRLADAHQ
                     GVTDGTWARVREHYDDERIAALVGLIATINAANRFGVILRKPGGSYEPNLFAGLQS"
                     /gene="ahpD_1"
                     /protein_id="MG_K17_9_00144"
     gene            complement(168248..168946)
                     /locus_tag="K17_9_00145"
     CDS             complement(168248..168946)
                     /locus_tag="K17_9_00145"
                     /inference="ab initio prediction:Prodigal:2.6"
                     /codon_start=1
                     /product="hypothetical protein"
                     /transl_table=11
                     /translation="MRSTHSGYTRLTKAHKFSAAALTAAGAAAVAFGAVSNAVAAPAPV
                     KPVAFSAETFAQTQDAERADAADKAAAQARIEAASKVKTAADAKVKAEKERAEKQAANR
                     STARKPIQQKPAAPAAPAPKAYADDLEGWISEAMDIMKAKGIPASYDGVKRNIMRESTG
                     NPHAINDWDVNAVNGVPSKGLLQIIDPTFKAYHVEGTSWDIWDPVANIVASCNYAADKY
                     GSMDNVNSAY"
                     /protein_id="MG_K17_9_00145"
     gene            complement(169592..171199)
                     /locus_tag="K17_9_00146"
                     /gene="yveA_1"
     CDS             complement(169592..171199)
                     /product="Aspartate-proton symporter"
                     /inference="ab initio prediction:Prodigal:2.6"
                     /inference="similar to AA sequence:UniProtKB:O07002"
                     /codon_start=1
                     /locus_tag="K17_9_00146"
                     /transl_table=11
                     /note="smCOG: SMCOG1038:phenylalanine-specific_permease
                     (Score: 234.6; E-value: 2.7e-71);"
                     /translation="MSADHAAAADTTAVEAAVQEGRLRRDLGFWALTAIGFSNIVGSGW
                     LFAAMYAARTAGPASLLTWVGAGVLCGLVALVMIELGASRPEGGGTVRWPLYAGGRLVG
                     TLIGWSVLLSVGGTAAEISAIMQYADHYLPDLYSGHVLTPTGLALAIGLSTLLTALNWF
                     AVRLFARLNNLVSIFKIAVPVVTVIALFASGWHSGRLTDHGGFAPYGYAACLSALAGGG
                     IVYSVNGFQAALDFSGEARDPRRTIPAAVLTGIGLALLMYLALQFAFLFTVPENLLGHG
                     WKGVDFESPFGQLALILNLHWLSSLLYADAVLSPGGSAYVGVALNARHTYALAKNRTLP
                     RALMRVDGRTGIPHRALALNLAVIVVFLLPFGEWQRIVSIMGDMYLLIYAASAVAVAVF
                     RADPGTPMAGWVPGLRWIAPVSFVVATEFVYWSGWHDLRLALPFVLAGLLIFFGMRRSA
                     HDGPLATELRDGAWLVCYLAVLTLLSWLGTFKGSGRLPAPYDSFAVALFALGVFLWAVR
                     SGVRYRATARDTVEEALP"
                     /gene="yveA_1"
                     /protein_id="MG_K17_9_00146"
     gene            complement(171405..172934)
                     /locus_tag="K17_9_00147"
                     /gene="novL"
     CDS             complement(171405..172934)
                     /aSProdPred="dhb|sal"
                     /locus_tag="K17_9_00147"
                     /note="smCOG: SMCOG1002:AMP-dependent_synthetase_and_ligase
                     (Score: 335.3; E-value: 8.7e-102);"
                     /inference="ab initio prediction:Prodigal:2.6"
                     /inference="similar to AA sequence:UniProtKB:Q9L9F6"
                     /codon_start=1
                     /EC_number="6.3.1.15"
                     /transl_table=11
                     /product="8-demethylnovobiocic acid synthase"
                     /sec_met="Type: none"
                     /sec_met="Domains detected: AMP-binding (E-value: 5e-86,
                     bitscore: 287.5, seeds: 400); AMP-binding (E-value: 5e-86,
                     bitscore: 287.5, seeds: 400)"
                     /sec_met="Kind: biosynthetic"
                     /sec_met="NRPS/PKS subtype: NRPS-like protein"
                     /sec_met="NRPS/PKS Domain: AMP-binding (35-438). E-value:
                     3.4e-88. Score: 287.5; NRPS/PKS Domain: K17_9_00147_A1;
                     Substrate specificity predictions: no_call (Stachelhaus
                     code), N/A (NRPSPredictor3 SVM), dhb (pHMM), NA-n/a
                     (PrediCAT), dhb|sal (SANDPUMA ensemble); PID to NN: 34.07;
                     SNN score: 0 ."
                     /translation="MSHVAPKLPMYVEEILDGMGDDPGREALVHEGRRVTAGEFRSLVH
                     RMARALRAEGLGCGHTVTLLSGNLPEIIAARYAANLLGCRVNHLYNKLSAEVQAGIVGD
                     VETRALIVDSRLAERAEEVTRLAPVDSVLTLGPAKTGRDLLELAAAQSGEPFPSQAEPE
                     DIAAIRHTGGTTGHPKGICTTFAQTGRGATPRDHEPYTTRQLVCTTIAHAAGLLADGTL
                     LRGGVLILLEDFDPAAVLAAVERERVTDVFLLPPLLYALLDHPDLARTDTSSLRCVLYG
                     GCPASPVRITDALHRLGPVLVQFYGQSEAGGISFLMPEDHDPARPERLRSVGQVLPGVE
                     VAVRDPATGRDLPPGTHGEICVRSGQIMRGYWKRPDLTAEVLKDGWLHTGDIGFLDDEG
                     YLTVVDRIKDMIIVVGGHVYTTELEDVLNAHPGVRQSAVFGVRDADAMERVHAAVLPAP
                     GADVTADALRAFVRERCGAMYEPHRIDFLTELPLTDAGKPDKKALRQTAAA"
                     /gene="novL"
                     /protein_id="MG_K17_9_00147"
     aSDomain        complement(171621..172829)
                     /domain="AMP-binding"
                     /database="nrpspksdomains.hmm"
                     /evalue="3.40E-88"
                     /aSASF_note="ASF analyisis with definition
                     StachelhausExtract (type active_site)"
                     /locus_tag="K17_9_00147"
                     /label="K17_9_00147_A1"
                     /detection="hmmscan"
                     /score="287.5"
                     /specificity="Stachelhaus code: no_call"
                     /specificity="NRPSpredictor3 SVM: N/A"
                     /specificity="pHMM: dhb"
                     /specificity="PrediCAT NA-n/a"
                     /specificity="SANDPUMA ensemble: dhb|sal"
                     /specificity="PID to NN: 34.07"
                     /specificity="SNN score: 0"
                     /aSASF_scaffold="Scaffold coordinates:
                     (47,48,51,93,125,127,154,162,163); scaffold residues:
                     (A,A,L,F,L,G,F,G,I); expected: (D,A,W,T,I,A,A,I,C);
                     matchArray:
                     (False,True,False,False,False,False,False,False,False);
                     emission probability array
                     (n.d.,n.d.,n.d.,n.d.,n.d.,n.d.,n.d.,n.d.,n.d.); overall
                     match: FALSE"
                     /translation="TAGEFRSLVHRMARALRAEGLGCGHTVTLLSGNLPEIIAARYAAN
                     LLGCRVNHLYNKLSAEVQAGIVGDVETRALIVDSRLAERAEEVTRLAPVDSVLTLGPAK
                     TGRDLLELAAAQSGEPFPSQAEPEDIAAIRHTGGTTGHPKGICTTFAQTGRGATPRDHE
                     PYTTRQLVCTTIAHAAGLLADGTLLRGGVLILLEDFDPAAVLAAVERERVTDVFLLPPL
                     LYALLDHPDLARTDTSSLRCVLYGGCPASPVRITDALHRLGPVLVQFYGQSEAGGISFL
                     MPEDHDPARPERLRSVGQVLPGVEVAVRDPATGRDLPPGTHGEICVRSGQIMRGYWKRP
                     DLTAEVLKDGWLHTGDIGFLDDEGYLTVVDRIKDMIIVVGGHVYTTELEDVLNAHPGVR
                     QSAV"
                     /asDomain_id="nrpspksdomains_K17_9_00147_A1"
     CDS_motif       complement(171792..171878)
                     /note="NRPS/PKS Motif: NRPS-A_a6 (e-value: 8.7e-11,
                     bit-score: 34.1)"
                     /locus_tag="K17_9_00147"
                     /motif="NRPS-A_a6"
                     /database="abmotifs"
                     /evalue="8.70E-11"
                     /asDomain_id="nrpspksmotif_K17_9_00147_0001"
                     /detection="hmmscan"
                     /score="34.1"
                     /aSTool="pksnrpsmotif"
                     /translation="PPGTHGEICVRSGQIMRGYWKRPDLTAEV"
                     /label="NRPS-A_a6"
     gene            complement(173073..174086)
                     /locus_tag="K17_9_00148"
                     /gene="menJ_1"
     CDS             complement(173073..174086)
                     /note="smCOG: SMCOG1161:oxidoreductase (Score: 349.2;
                     E-value: 4.1e-106);"
                     /locus_tag="K17_9_00148"
                     /inference="ab initio prediction:Prodigal:2.6"
                     /inference="similar to AA sequence:UniProtKB:P9WNY9"
                     /codon_start=1
                     /EC_number="1.3.-.-"
                     /transl_table=11
                     /product="Menaquinone reductase"
                     /translation="MIDVLVAGGGPAGLAAAVHAALRGLETVVVEPRAAPVDKACGEGV
                     MPSGAAALRALGVETPGHPLRGIRYVDGPRSVTADFRGGTGLGVRRTVLHAALHRRAAD
                     LGVRFAPGRVGTVVQDADGVTAGEWRARWLVAADGLHSPLRRTLGLGLPARPVVRYGLR
                     RHFHVSPWSDHVEVHWSRHGEAYVTPVGEGLVGVAVLSRERRCYDDHLAAHPALACLSG
                     AAPASAVRGAGPLLQRTRARTAGRVLLVGDAAGYVDALTGEGIALGLATAEAAVRCLAA
                     GRPRAYEAAWRELTRRHRLLTYALLLAGAHPAGARLVVPAAHALPGVFAGAVRALQ"
                     /gene="menJ_1"
                     /protein_id="MG_K17_9_00148"
     gene            complement(174083..174610)
                     /locus_tag="K17_9_00149"
     CDS             complement(174083..174610)
                     /locus_tag="K17_9_00149"
                     /inference="ab initio prediction:Prodigal:2.6"
                     /codon_start=1
                     /product="hypothetical protein"
                     /transl_table=11
                     /note="smCOG:
                     SMCOG1150:isoprenylcysteine_carboxyl_methyltransferase
                     (Score: 224.0; E-value: 1.6e-68);"
                     /translation="MSAPWYALLLAAVAAERGAELVLARRNARWSRERGGLPVDGGHYP
                     WMVALHTALLPACLLEVLAADRPFRPALGWTMLGVVAAAQALRWWCVRTLGRQWNTRVI
                     VVPGLRLVAAGPYRLLRHPNYAAVAAEGAALPLVHGAWATAAGFTLLNAWLLAVRVRCE
                     EAALAPSRPVSA"
                     /protein_id="MG_K17_9_00149"
     gene            complement(174617..175678)
                     /locus_tag="K17_9_00150"
                     /gene="rppA_1"
     CDS             complement(174617..175678)
                     /note="smCOG:
                     SMCOG1024:chalcone_and_stilbene_synthase_domain_protein
                     (Score: 416.4; E-value: 1.2e-126);"
                     /locus_tag="K17_9_00150"
                     /inference="ab initio prediction:Prodigal:2.6"
                     /inference="similar to AA sequence:UniProtKB:B0FYK7"
                     /codon_start=1
                     /EC_number="2.3.1.233"
                     /transl_table=11
                     /product="1,3,6,8-tetrahydroxynaphthalene synthase"
                     /sec_met="Type: t3pks"
                     /sec_met="Domains detected: Chal_sti_synt_N (E-value:
                     2.2e-20, bitscore: 71.7, seeds: 21); Chal_sti_synt_C
                     (E-value: 8.9e-20, bitscore: 70.0, seeds: 21)"
                     /sec_met="Kind: biosynthetic"
                     /translation="MTTRIAAVHGLPAPHRYPQQTLTDMVAGAFRRNGGDPSLLEALHR
                     STRVRTRHLALPLEECANLSSFQEANDAFIRQATALGARAVDGALRAAGLDPADVDLLM
                     FTTVTGLAVPSVDARLVRRLGLRPDVKRLPVFGLGCVAGAAGIARLHDYLAGRPEDVAV
                     LLSVELCSLTFQTTDTSPAGMIASGLFGDGAAAVVACGGERAAAGGGPEVVATRSRMYP
                     DTEHAMGWEIGDFGLRVVLDRSVPDIVRRHLADDVRGFLGDHGLKPGDVTAWVCHPGGP
                     RILETVTEVLDLAPDALDLTWRHLADQGNLSSSSVLHVLQDTLAERRPPPGSPGLLLAM
                     GPGFCCELVLLRW"
                     /gene="rppA_1"
                     /protein_id="MG_K17_9_00150"
     gene            175756..176754
                     /locus_tag="K17_9_00151"
                     /gene="menA_1"
     CDS             175756..176754
                     /locus_tag="K17_9_00151"
                     /inference="ab initio prediction:Prodigal:2.6"
                     /inference="protein motif:HAMAP:MF_01937"
                     /codon_start=1
                     /EC_number="2.5.1.74"
                     /transl_table=11
                     /product="1,4-dihydroxy-2-naphthoate octaprenyltransferase"
                     /sec_met="Type: none"
                     /sec_met="Domains detected: ubiA (E-value: 1.8e-38,
                     bitscore: 131.1, seeds: 9)"
                     /sec_met="Kind: biosynthetic"
                     /translation="MFPGHPSGVLPAPPTARPDECRAVVRAVAPYARGVDSTDAWDPDR
                     TPAAAGRARAGGPVAGLAAALVAACHPGPAAAVTVLVTALAAAAGHAPAGCALVAGAVL
                     TGQLSVGWCNDAFDAARDAAAGRRGKPVAAGAVLPRTVWTAAGAALALCVPLSLAVGPL
                     AGAVHLAGVAAAWAYDLRWKATVWSWFPYAVGFASLPAFVALGLPGGPWPAWWTVLAAA
                     LLGVGAHLADTLPDFAADRATGVRGLPHRLGASAVRRILPAVLVAATAALVLGPPGPPA
                     APGAAALAAAALTALAGSALAGRRPGAPFAAAVLVAGIDVALLFAEGGVTG"
                     /gene="menA_1"
                     /protein_id="MG_K17_9_00151"
     gene            complement(176852..177454)
                     /locus_tag="K17_9_00152"
     CDS             complement(176852..177454)
                     /locus_tag="K17_9_00152"
                     /inference="ab initio prediction:Prodigal:2.6"
                     /codon_start=1
                     /product="hypothetical protein"
                     /transl_table=11
                     /translation="MRALVVNCTLKKSPEPSNTEALAQVVAGRLTELGVRVDHVRAVDL
                     DIRPGVTSDTGDGDAWPAVRRKLLAAEILVMASPTWLGRPSSVAQRVLERMDAMLSETD
                     DEGRPVAYNRVAGVVVTGNEDGAHHVISEIGGALGDIGYTIPGQAWTYWHLGPGPGPDY
                     LDASQGHEWSHKTARAMAANLQGVAAALAARPLGAPG"
                     /protein_id="MG_K17_9_00152"
     gene            complement(177546..178754)
                     /locus_tag="K17_9_00153"
                     /gene="hsaA"
     CDS             complement(177546..178754)
                     /note="smCOG: SMCOG1191:acyl-CoA_dehydrogenase_type_2
                     (Score: 347.8; E-value: 1e-105);"
                     /locus_tag="K17_9_00153"
                     /inference="ab initio prediction:Prodigal:2.6"
                     /inference="similar to AA sequence:UniProtKB:Q0S811"
                     /codon_start=1
                     /EC_number="1.14.14.12"
                     /transl_table=11
                     /product="Flavin-dependent monooxygenase, oxygenase subunit
                     HsaA"
                     /translation="MTTTASRPVPSAAPTGAEFVARAEALRPLLREDAARIDADRRLTD
                     DVVDELTRAGLFRLTTPRRFGGHETDVRTLLDVTAALAEGDGSTAWVVAVVNTCNWLAA
                     LFPEQAQEEVFGADPDARVTGVFSPTATARRVEGGRQVSGRWYYNSGAPQSTWAVVGIP
                     LTDAEGTVTDQAMALIPRHELRFEDTWFVAGMRGTASDCVIAEDVFVPEHRVMSVPGAL
                     EGDVPADHGPTGLFRIAFAPFLAVGLAGPQLGMARAALKLVTEKAASKPIAYTYYATQA
                     ESVGVQMQVAEAAMRIDTAELHIGRAAADLDIAAARGETLDLLIKARVRADAGHAIENL
                     LSAVNTLLNVHGAGSFADANALQRIWRDLSVAGRHAAATPAVGREIYGKLLLGVEERIT
                     PFV"
                     /gene="hsaA"
                     /protein_id="MG_K17_9_00153"
     gene            complement(178781..179290)
                     /locus_tag="K17_9_00154"
                     /gene="npcB"
     CDS             complement(178781..179290)
                     /note="smCOG:
                     SMCOG1160:flavin_reductase_domain_protein_FMN-binding
                     (Score: 106.4; E-value: 2e-32);"
                     /locus_tag="K17_9_00154"
                     /inference="ab initio prediction:Prodigal:2.6"
                     /inference="similar to AA sequence:UniProtKB:Q6F4M9"
                     /codon_start=1
                     /EC_number="1.14.13.166"
                     /transl_table=11
                     /product="4-nitrophenol 4-monooxygenase/4-nitrocatechol
                     2-monooxygenase, reductase component"
                     /translation="MGEQDFRDAMAGVCAPVTVVTAVENGTPYGVTVSAFASLSLRPAM
                     VSVALDRSSDVLRRILATGRFGVNVLGSDQDEPARTFARRLPDRFAASGAPWTYDHGLP
                     RLTEAPGWLVCELRSAVEGGDHLLLLGGVAHVRTARAAPLVYGHRTFGTHSAFARRSTP
                     TRAETC"
                     /gene="npcB"
                     /protein_id="MG_K17_9_00154"
     gene            179415..180185
                     /locus_tag="K17_9_00155"
     CDS             179415..180185
                     /locus_tag="K17_9_00155"
                     /inference="ab initio prediction:Prodigal:2.6"
                     /codon_start=1
                     /product="hypothetical protein"
                     /transl_table=11
                     /note="smCOG:
                     SMCOG1071:GntR_family_transcriptional_regulator (Score:
                     85.6; E-value: 7.5e-26);"
                     /translation="MGTTDHRADGHAEQRDGADLPALCRADWERASAPSRAETAADRVA
                     ERAARSRPGARLGTKEELRAECGVSVGTFNEALRLLQTRGLVTVRPGPGGGLFAAQPPQ
                     PPPPPPATPRDAWAEALDGQRPEDARRVRDALDPLLVADALWHASPADVAGLRGLLAPL
                     AEAADAADPAAFAQADRRLRARLAALGPGGLLRALYDGLLPLAELAEADAAPEGLRTRL
                     GRRTALVDALDARDREGALRLAADGDGDGQGTAG"
                     /protein_id="MG_K17_9_00155"
     gene            complement(180197..181429)
                     /locus_tag="K17_9_00156"
                     /gene="xlnD_1"
     CDS             complement(180197..181429)
                     /note="smCOG: SMCOG1087:hypothetical_protein (Score: 275.1;
                     E-value: 1.8e-83);"
                     /locus_tag="K17_9_00156"
                     /inference="ab initio prediction:Prodigal:2.6"
                     /inference="similar to AA sequence:UniProtKB:Q9F131"
                     /codon_start=1
                     /EC_number="1.14.13.24"
                     /transl_table=11
                     /product="3-hydroxybenzoate 6-hydroxylase 1"
                     /translation="MAHAAHAAHAAHPAHAVVSGGGIGGLATALSLARQGHRVTVLERG
                     EAFTEIGAGIQLGPNAFHALALLGVSERVRERAVFVDALRLMDGVSGRPLATMPLTARY
                     RARFGNPYAVVQRVDLYEPLLAACRAAAGVTLVAGADVRSYAQDAAGVTVSTADGRTYR
                     GDLLVGADGIRSAVRARLVGDGPPRVSGHTIYRSVIPIEKVPDALRWNAVTLWAGPKWH
                     FVHYVIGNGRYLNLAATLDDGAREPVAGRRTARGLVLHRFRNLGHIPRRLLELGADWRE
                     WVLCDRDPVDVWTDGRVTLMGDAAHAMLQYAAQGACQALEDAVVLGEVLAGAGPGAAGD
                     VPRRLERYNAARRERTARIQLLARRMGEELYHPAGAAALARDAMLRALGEDDLYERVAW
                     LHGAREFTVPH"
                     /gene="xlnD_1"
                     /protein_id="MG_K17_9_00156"
     gene            complement(181479..181910)
                     /locus_tag="K17_9_00157"
     CDS             complement(181479..181910)
                     /locus_tag="K17_9_00157"
                     /inference="ab initio prediction:Prodigal:2.6"
                     /codon_start=1
                     /product="hypothetical protein"
                     /transl_table=11
                     /translation="MRFREVQGRDRALCVLYGTTALVGAGVMGALAVAFVVGHADSGPT
                     GVVTDFLRDATANLASRFVYADLVLTWAALGAYMIVEGRRFGIRHVWAYIVGAPLLALI
                     ASYGLFMLVRQLRIAAAGGGDDLPAGGGTGRRTATGTAS"
                     /protein_id="MG_K17_9_00157"
     gene            complement(181961..183478)
                     /locus_tag="K17_9_00158"
     CDS             complement(181961..183478)
                     /product="Baeyer-Villiger monooxygenase"
                     /inference="ab initio prediction:Prodigal:2.6"
                     /inference="similar to AA sequence:UniProtKB:Q9RKB5"
                     /codon_start=1
                     /locus_tag="K17_9_00158"
                     /EC_number="1.14.13.-"
                     /note="smCOG: SMCOG1092:hypothetical_protein (Score: 428.5;
                     E-value: 6.8e-130);"
                     /translation="MISDSDKTAAPEPPDHEVLVIGAGFSGIGTAIGLRKAGITDFLLL
                     EERDDIGGSWHANTYPGISVDISAFSYSFASDPYPSWSRVFPPGEELDAYAHHCVETHG
                     LRPHVRCHSRVVRAEYHEEAHFWRVFLADGTSLTGRFVVCATGWLTKPKTPDIPGLDRF
                     KGDLVHTAEWDPELALDGRRVGLVGTGASGVQVVPEIAPRVERLHVYQRTPIWLLPKPD
                     APIPEALRRVFARVPATQRAIRLLTDAATEIAFVVAMVHYRRFPFLLRAAEAASRAYLR
                     RQVGGDPELMRKLTPSYRVGCKRPSLAKGYWRAFTRENVDLVTEPIAEVTETGIRTADG
                     EEQTFDVLILATGFHVLDNLPPFPVHGQGGRDLKEFWRTERFQSYEGTSVKGYPNLWFI
                     VGPYSFTGGSWFGMIDYQVTHALRVIKEARRRRATQAVVRADRHDRSFRRALRRQQDTV
                     FLDPSCKGSNTYYLDERGDAPAVRPASTVEAAWRARHFDLDDYRYER"
                     /transl_table=11
                     /protein_id="MG_K17_9_00158"
     gene            complement(183498..184388)
                     /locus_tag="K17_9_00159"
                     /gene="menA_2"
     CDS             complement(183498..184388)
                     /locus_tag="K17_9_00159"
                     /inference="ab initio prediction:Prodigal:2.6"
                     /inference="similar to AA sequence:UniProtKB:P9WIP3"
                     /codon_start=1
                     /EC_number="2.5.1.74"
                     /transl_table=11
                     /product="1,4-dihydroxy-2-naphthoate octaprenyltransferase"
                     /sec_met="Type: none"
                     /sec_met="Domains detected: ubiA (E-value: 1.8e-14,
                     bitscore: 52.4, seeds: 9)"
                     /sec_met="Kind: biosynthetic"
                     /translation="MTLPLHLPAGAVHNWVIGARLKTLPVSYAPLAVGTAIAHASGPLD
                     APRAVLTVVLVLGFVLGTNFFNDYSDGIRGVDDHRAGPTRVVGSGRATPRQVFRHGAVL
                     YGIGALAGLYLAATVSWWLLAVTVFIALGGWFYTGGSRPYGYHGLGEISIFLYHGVVFV
                     CTPVYVQTGHVPWEALAGSIPVGLLACALLTTNNLRDIPTDAATGKITLAVRLGAAKTR
                     AFYVCCVAGAFVSALLPALAHPWALLVLGAVPFAVSPVRRVLSGAAGRALIPALEHTCL
                     LLLAFGTLQATGQAL"
                     /gene="menA_2"
                     /protein_id="MG_K17_9_00159"
     gene            complement(184385..185116)
                     /locus_tag="K17_9_00160"
                     /gene="ubiG_1"
     CDS             complement(184385..185116)
                     /aSProdPred
                     /locus_tag="K17_9_00160"
                     /note="smCOG: SMCOG1089:methyltransferase (Score: 102.4;
                     E-value: 4.6e-31);"
                     /inference="ab initio prediction:Prodigal:2.6"
                     /inference="similar to AA sequence:UniProtKB:P17993"
                     /codon_start=1
                     /EC_number="2.1.1.222"
                     /transl_table=11
                     /product="Ubiquinone biosynthesis O-methyltransferase"
                     /sec_met="NRPS/PKS subtype: PKS/NRPS-like protein"
                     /sec_met="NRPS/PKS Domain: oMT (99-151). E-value: 5e-12.
                     Score: 36.1;"
                     /translation="MSAHNGHIPEIRKDFISDYDGLAGQWWDPRGALAPLGWIARARAD
                     YVPAARNDGALLLDIACGGGLFGPHAVAKGYRAVGVDLSELSLREARRHGYAETVRADA
                     AGLPFGDASFDVVTAGQCLEHVPDPFAVVAEACRVLRPGGTFVVDTIADTRAARFVSIT
                     LAENVPIPGHPPRGTHDHRLFVNRERLVRAARPHGVELRLHGLRPRLRDMARYAAGRLE
                     AVRIVRTKSTSVLYLGAGTKK"
                     /gene="ubiG_1"
                     /protein_id="MG_K17_9_00160"
     aSDomain        complement(184664..184819)
                     /domain="MT"
                     /domain_subtype="oMT"
                     /database="nrpspksdomains.hmm"
                     /evalue="5.00E-12"
                     /locus_tag="K17_9_00160"
                     /asDomain_id="nrpspksdomains_K17_9_00160_Xdom01"
                     /detection="hmmscan"
                     /score="36.1"
                     /translation="VRADAAGLPFGDASFDVVTAGQCLEHVPDPFAVVAEACRVLRPGG
                     TFVVDTI"
     gene            185720..186976
                     /locus_tag="K17_9_00161"
                     /gene="fas5_1"
     CDS             185720..186976
                     /product="putative oxidoreductase ORF5 in fasciation locus"
                     /inference="ab initio prediction:Prodigal:2.6"
                     /inference="similar to AA sequence:UniProtKB:P46377"
                     /codon_start=1
                     /locus_tag="K17_9_00161"
                     /transl_table=11
                     /note="smCOG: SMCOG1138:FAD_linked_oxidase_domain_protein
                     (Score: 50.7; E-value: 2.684e-14);"
                     /translation="MHKFSRDFGRTSVITPERVVREGDDGTIGHLMRQAALSGHETAVR
                     GAGRSCGTQTLSSGTVLDNYLPDSTPRFTGDGHFVVAPSGITWLELEKWLNRHGRSNPV
                     LPSYLDITVGGNLSVGGFGLASVRCGIQSDQVREIELIDGTGRALRCSDRENAELFRFA
                     LGGLGQVGFISEAVLRTVPYQPVTRASRIPHTGLDDLVGFMRKGAQTPGVASYFGMYDR
                     TDWYSYVSYDADAPDPGDSVPVLPVPDYMLYSHRETARKLHYLLEEDTHANLWVDHILD
                     ESAFPAFCARVEELTRAYPLSDTLVALYFLVIRRPPAATPFVLAPVVDAPVQYLIGVFT
                     AAGRSDSRAISGTRRVLRELLEACAEAGGRPYLYGAHDFDAELLERFYGAPALRRLEEL
                     RTELSLTHFNRRAFGEFRP"
                     /gene="fas5_1"
                     /protein_id="MG_K17_9_00161"
     gene            187053..188351
                     /locus_tag="K17_9_00162"
                     /gene="fas5_2"
     CDS             187053..188351
                     /product="putative oxidoreductase ORF5 in fasciation locus"
                     /inference="ab initio prediction:Prodigal:2.6"
                     /inference="similar to AA sequence:UniProtKB:P46377"
                     /codon_start=1
                     /locus_tag="K17_9_00162"
                     /transl_table=11
                     /note="smCOG: SMCOG1138:FAD_linked_oxidase_domain_protein
                     (Score: 62.3; E-value: 8.2e-18);"
                     /translation="MTREFGSDFGRSRFVPPAAVVREGTDGTVEDIMRRAAASGRETAV
                     RGAGRSCNTQTLSPGTVLHNVRGDAEPRLAAGGRLVEVPSGITWFELETWLNRHSRANP
                     VLPSFLGLTVGGTLSVGGFGLGSIRSGLQADQVREIELVDGTGRVLRCSAEENTELFRF
                     ALGGLGQVGFLRKAVLRTVPYRDAARVSRVEHAGLSDLVAFMPRIAREPGVSGYFGMYD
                     RTSWYAQVSWAADASPEPPEQSVPDYPLRLHDEVGRHLSPLLQGETHTNLWADYVLDEA
                     GLHAFAAALEPLLDRSPLTDALISLYFLVIKRPASAAPFVFAPVLDAPVLYGVGVFASA
                     PRSDDRTVSATRQIQRRLLQTCAEIGGRPYLYGAHDLDADLLKRFYGTPALRRLEELRA
                     ELSLTHFNRRAFGGARPPAAQGPSGRAPGTAPL"
                     /gene="fas5_2"
                     /protein_id="MG_K17_9_00162"
     gene            complement(188401..189462)
                     /locus_tag="K17_9_00163"
                     /gene="gpr_1"
     CDS             complement(188401..189462)
                     /note="smCOG:
                     SMCOG1039:aldo/keto_reductase_family_oxidoreductase (Score:
                     347.1; E-value: 1.3e-105);"
                     /locus_tag="K17_9_00163"
                     /inference="ab initio prediction:Prodigal:2.6"
                     /inference="similar to AA sequence:UniProtKB:Q46851"
                     /codon_start=1
                     /EC_number="1.1.1.-"
                     /transl_table=11
                     /product="L-glyceraldehyde 3-phosphate reductase"
                     /translation="MSLTLDTYRLLGRSGLRVSPLALGTATFGTEWGWGAEPDEARKLF
                     DLYVERGGNFIDTASTYTNGSSERLLGEFTRDNRESLVLATKFSTLRRPGDPNSGGNHR
                     KAMFASVEASLRRLNTDYLDLLYLHVWDAMTLVEEFLRAMDDLVRQGKVLYAGICNVPA
                     WQVSRMQTIADLRGWSPLVALQTEYNLAERSGERDLFPMAREMGLGVAAFSPLAGGLLT
                     GKYSRADLTAPKPDTDSTRKGFNLANGALTERSLALADVVKDVAAEHGTTPGRIALAWP
                     LQNPDVTAPIIGARTPAQLEENLGALDIEFTPAQLARLERASTISLGFPHDFLAGERGR
                     TMNSGDLMIEPRR"
                     /gene="gpr_1"
                     /protein_id="MG_K17_9_00163"
     gene            189583..190413
                     /locus_tag="K17_9_00164"
     CDS             189583..190413
                     /locus_tag="K17_9_00164"
                     /inference="ab initio prediction:Prodigal:2.6"
                     /codon_start=1
                     /product="hypothetical protein"
                     /transl_table=11
                     /note="smCOG: SMCOG1148:hypothetical_protein (Score: 27.6;
                     E-value: 5.9e-08);"
                     /translation="MTRTVDTTQELAVFLRTRRERLAPHDVGLPLRARSRRTPGLRREE
                     VAELAGVSVDYIVRLEQGRGLRPSSDVVEALAHALRLAPDERTYLFDLARRRPRHVGRP
                     AVEASPQLVALVADLSPLPAMVMNHRYDIVAWNDEIAKLLLDFDTLPPSQRNAMWLCLM
                     HPGMRDVYVDRERVVQEGIAHLRAAWAAHPEDRQLASRIDEFIARDAEFARFWAERDVK
                     VNGRGQKVLRHPVVGVISVYFEVLMPIQDADQRLVIYRAADDESRSALDRLRSR"
                     /protein_id="MG_K17_9_00164"
     gene            complement(190536..191051)
                     /locus_tag="K17_9_00165"
     CDS             complement(190536..191051)
                     /locus_tag="K17_9_00165"
                     /inference="ab initio prediction:Prodigal:2.6"
                     /codon_start=1
                     /product="hypothetical protein"
                     /transl_table=11
                     /translation="MSRTITAAATTARARVFAMMDADGDRVVTRHDYLSRIDRTVAATG
                     RTEDDPLVVAARAEGARAWSAMDADGDGRLTFDEYAAWVDADKFDNVCRFALGALFDLA
                     DADADGALDAEEFTALRTALNNPPDNAAAAFDALDTDRDGRVTRAAYLAAIRAYVIGDD
                     SPMGEALY"
                     /protein_id="MG_K17_9_00165"
     gene            191262..191801
                     /locus_tag="K17_9_00166"
     CDS             191262..191801
                     /locus_tag="K17_9_00166"
                     /inference="ab initio prediction:Prodigal:2.6"
                     /codon_start=1
                     /product="hypothetical protein"
                     /transl_table=11
                     /translation="MFGRRGTAVVLGSLALVVSTFVAAPAGTAGTGAGDGSVTCTGDAT
                     SRYDPPLTLQPRPTRNIAEVRYGCTTGPGRTTRATSTFVSAAPSASCLSYSPTSGTETV
                     RWADGARSVIRIDSATVVRVAGSLTSEQSGRVVEGRGRGHTVRRSVLASSRQLPTDCLG
                     SGLKGTTSGVQLEIRP"
                     /protein_id="MG_K17_9_00166"
     gene            191936..192295
                     /locus_tag="K17_9_00167"
     CDS             191936..192295
                     /locus_tag="K17_9_00167"
                     /inference="ab initio prediction:Prodigal:2.6"
                     /codon_start=1
                     /product="hypothetical protein"
                     /transl_table=11
                     /translation="MRRISLALTTVTLIGAAGALAVPAQAAVPAGAPRAATVAAKECHE
                     DNAMIYTDGTRLRTKASTSGAVKGQLYFKDPIRILRKSGSWDYVQLKAKSKGGLAKGTR
                     GWVAHKNIIPPFCGF"
                     /protein_id="MG_K17_9_00167"
     gene            complement(192362..192622)
                     /locus_tag="K17_9_00168"
     CDS             complement(192362..192622)
                     /locus_tag="K17_9_00168"
                     /inference="ab initio prediction:Prodigal:2.6"
                     /codon_start=1
                     /product="hypothetical protein"
                     /transl_table=11
                     /translation="MIVFRYRAPLERIDELKEAHYTNPDGVFARGLARLAGPLEPRTGG
                     LVLADGEPAEIEAAVASDPFVTSGVATAEILRFRPVWTREG"
                     /protein_id="MG_K17_9_00168"
     gene            192731..193624
                     /locus_tag="K17_9_00169"
                     /gene="hcaR_1"
     CDS             192731..193624
                     /product="Hca operon transcriptional activator HcaR"
                     /inference="ab initio prediction:Prodigal:2.6"
                     /inference="similar to AA sequence:UniProtKB:Q47141"
                     /codon_start=1
                     /locus_tag="K17_9_00169"
                     /transl_table=11
                     /note="smCOG:
                     SMCOG1014:LysR_family_transcriptional_regulator (Score:
                     145.1; E-value: 4.3e-44);"
                     /translation="MLGVEEEPGEDALAGVGLRQLRYFAAVAEAGTVTEAARRLRIAQP
                     SLSQQIRRLERYVGTPLFRRLPHGMEPTEAGRLLLEGTGRAFEELRSSLAAARAVPLTT
                     AVGVCRGVPQSVLAAAEELMTSGRRPRFAYRQAESGRQGELLRQGTLAFGILRGPVDTS
                     GLTVRALADEPLGVLLHARHPLAERPELVWSDLSDQRLLWFPSERAPGYAAEVLAHVAA
                     LGWTPETLVDADGGHSLFRHRLIGDDGLVALRTRAGSLGDPDLAWRPVGPQPPRERLLL
                     AAAARTPWARLVAAGS"
                     /gene="hcaR_1"
                     /protein_id="MG_K17_9_00169"
     gene            193841..194200
                     /locus_tag="K17_9_00170"
     CDS             193841..194200
                     /locus_tag="K17_9_00170"
                     /inference="ab initio prediction:Prodigal:2.6"
                     /codon_start=1
                     /product="hypothetical protein"
                     /transl_table=11
                     /translation="MKSRHFLRVPAAVITAGLLLAGTAGAAFATPPDDSPSASSSATGG
                     APGGAVNDDEANDDANKEALDSSWKADGWYRSEHECKDAGKKGKQQGKWHDYRCKKEER
                     HHGQYDYWWHLYYRR"
                     /protein_id="MG_K17_9_00170"
     gene            complement(194268..195164)
                     /locus_tag="K17_9_00171"
                     /gene="csn"
     CDS             complement(194268..195164)
                     /locus_tag="K17_9_00171"
                     /inference="ab initio prediction:Prodigal:2.6"
                     /inference="similar to AA sequence:UniProtKB:P33665"
                     /codon_start=1
                     /EC_number="3.2.1.132"
                     /transl_table=11
                     /product="Chitosanase"
                     /translation="MPQRTTKKLPLTALAGMTLALPALVLGGTSAASAASAVTATPTAP
                     AAASGPEDPRIPAAAAASGLEDPHKKDIAMRLVCSAENSSLEWRRYFDYIEPYDDGRGY
                     TGGIIGFTSGTGDMLKLVEEYTAKKPGNPLAPFLPALRKANGSDSHTGLGKPFEEAWHK
                     AARDKAFQDAQEDLRDRMYFDPAVRQAKEDGLRTLGQFVYYDAMVMHGPGDGKDSFGGI
                     RKAALKKAKPPARGGDEKTYLGAFLDARRKVMKAEKAHSDTSRIDTAQRVFLNDGNFGL
                     EPPLKWKVYGDSYRIDE"
                     /gene="csn"
                     /protein_id="MG_K17_9_00171"
     gene            195430..198231
                     /locus_tag="K17_9_00172"
                     /gene="pknA_1"
     CDS             195430..198231
                     /note="smCOG: SMCOG1030:serine/threonine_protein_kinase
                     (Score: 111.2; E-value: 1.1e-33);"
                     /locus_tag="K17_9_00172"
                     /inference="ab initio prediction:Prodigal:2.6"
                     /inference="similar to AA sequence:UniProtKB:A5TY85"
                     /codon_start=1
                     /EC_number="2.7.11.1"
                     /transl_table=11
                     /product="Serine/threonine-protein kinase PknA"
                     /sec_met="Type: lantipeptide"
                     /sec_met="Domains detected: LANC_like (E-value: 1.3e-38,
                     bitscore: 131.3, seeds: 47); Pkinase (E-value: 1.1e-14,
                     bitscore: 53.0, seeds: 54)"
                     /sec_met="Kind: biosynthetic"
                     /translation="MSLQASYQSVVLRVLGTGRSGWTLRDGETWCMVRPVGHRSRRQGW
                     KLHVSATVESAPRVLEAAVGILVAHGCAFKFAVSPRITADLTSVRAPREHSGKFLTAYP
                     ADDGRLRALAEELHHATLGLPGPAILSDRRYRPDSLVHYRFGCFAPPRELDDEGFYRGR
                     LRAPDGSLVADERNPWFSPPAWARPPFDPPARPAGSRGRGDPVLLAGRYVVREAVRHSN
                     RGGVYRALDRRTGEDVLLKEARAHVGARPGGTDARDWLRYEAEVLARLAPLGIAPAPRG
                     VFTAGGHVFLAEELIDGENLHRWSAEEASRNGGRLPAATAWRLARDLTRLVGAAHAAGF
                     VLRDLKPTNVVMRPDGTPVLVDLECAVRAGGTAHVAGTQGFTAPEYLALTGTVPVPGPE
                     ADCFGLGSTLLHAVTGFNPLLAPDSGPERPAGGRLAAVVRSAAADRPALRALAPLVLGL
                     TAEAADRWPLGRAAAFLRAEEPAGTEAPGPVLEGAALDRLLDDGLAHIAATVTPHETHL
                     WPRPRSLPEGDPCNVQQGAAGVLAVLDRAVRTGRAPGLVPLLRTAADWIAARLALPGRV
                     LPGLYFGRSGTAWALHDAAVTLGDPELAERARSFALCIPLEWDNPDVCHGLAGAGLAQL
                     HLWHATGDARFAERASRCADGVLRRTAAADGGVDWPLGPEHRRELAGSALYGFAHGVAG
                     HAAFLLAAGRDLGRPELVDIAVGGGHALCAVAECRGDIAVWPKGPGRTERAGLDFWCNG
                     ASGIGTTLVRLWHETGEPLFRDHAERAARAAYADRWRVGTGACHGVAGNAQFLLDVAEL
                     TGDAGYRVRAAEAAFCLSARAARRDGRLLVPDDTLREFCVSYQVGLAGALDLLLRLAHG
                     GGRPWMADGPGGGGEAHGGDGGDRGDGGDGGDGAPVAGAAGDGRGTAGAGPALPGQPDD
                     QPL"
                     /gene="pknA_1"
                     /protein_id="MG_K17_9_00172"
     gene            198313..198444
                     /locus_tag="K17_9_00173"
     CDS             198313..198444
                     /locus_tag="K17_9_00173"
                     /inference="ab initio prediction:Prodigal:2.6"
                     /codon_start=1
                     /product="hypothetical protein"
                     /transl_table=11
                     /translation="MEDSILELQELPEAQGAAHEPWMCCDTAETSWDITDPPRCPPF"
                     /protein_id="MG_K17_9_00173"
     CDS_motif       198485..198553
                     /note="leader peptide"
                     /note="lantipeptide"
                     /note="predicted leader seq: MMEDAVLELQELPETDEQALEPD"
                     /locus_tag="K17_9_00174"
     gene            198485..198616
                     /locus_tag="K17_9_00174"
     CDS             198485..198616
                     /locus_tag="K17_9_00174"
                     /inference="ab initio prediction:Prodigal:2.6"
                     /codon_start=1
                     /product="hypothetical protein"
                     /transl_table=11
                     /sec_met="Kind: biosynthetic"
                     /translation="MMEDAVLELQELPETDEQALEPDMCCDTDHTSGQCTDPPRCPP"
                     /protein_id="MG_K17_9_00174"
     CDS_motif       198554..198616
                     /note="core peptide"
                     /note="lantipeptide"
                     /note="monoisotopic mass: 2106.8"
                     /note="molecular weight: 2108.3"
                     /note="number of bridges: 4"
                     /note="predicted core seq: MCCDTDHTSGQCTDPPRCPP"
                     /note="predicted class: Class-I"
                     /note="score: -12.60"
                     /note="RODEO score: 14"
                     /note="predicted additional modification: OH"
                     /locus_tag="K17_9_00174"
     gene            198730..199941
                     /locus_tag="K17_9_00175"
     CDS             198730..199941
                     /locus_tag="K17_9_00175"
                     /inference="ab initio prediction:Prodigal:2.6"
                     /codon_start=1
                     /product="hypothetical protein"
                     /transl_table=11
                     /note="smCOG:
                     SMCOG1140:Lanthionine_synthetase_C_family_protein (Score:
                     194.5; E-value: 4.5e-59);"
                     /sec_met="Type: none"
                     /sec_met="Domains detected: LANC_like (E-value: 1.7e-30,
                     bitscore: 104.7, seeds: 47)"
                     /sec_met="Kind: biosynthetic"
                     /translation="MAWHGCHAGRVPPTGGVAPRPTPGASHARQNIRPPDHPRTDPVTD
                     AAWTPVLPAPARAVVLDRLAAAARPHRVPHRVRPDLADGGAGLALAFHWLDRALPGRGH
                     GALAEGYLAAALRGYERVGASAGLFGGAAGPAFAAWSLSRDGEAPHRRVVAESAARARR
                     TAGGAWSSRDVDVVSGLTGAGAYLLCRREEPAAADALRAVLTALAGIRVPDRPDPGVAH
                     GIAGPLALLALALGEGVAVPGQGATVARLAAALSAARVDDAWGPDWAGPATGRPLRASW
                     CRGGPGIARALWLAGTALDDDAPRDLAVRALRAVHRRPPERRRVDGDPGLCHGLAGLLH
                     ITSRFAHDTGDGELAGAAARLAAGPFPPGGGPGFLDGAAGVTLALLGAATDVGPGWDRV
                     LLLA"
                     /protein_id="MG_K17_9_00175"
     gene            200238..201155
                     /locus_tag="K17_9_00176"
     CDS             200238..201155
                     /locus_tag="K17_9_00176"
                     /inference="ab initio prediction:Prodigal:2.6"
                     /codon_start=1
                     /product="hypothetical protein"
                     /transl_table=11
                     /translation="MRHHRLASLLTAVVAVTGLAALGPTASAAPAAPAAPTARTAGTCD
                     NAPAWKAGTWYPAGTVVRYTDGKYYVAEHDNPGYDPLISTWYWDPYTCSGNPQPGGFVV
                     SEAQFRQMFPNRNGFYTYSGLVAALKAYPGFANTGSDTIRRQEAAAFLANVDHETGGLV
                     HIVEQNTANYPTYCDRNQPYGCPAGQAAYYGRGPLQISWNFNYKAAGDALGLDLLKNPW
                     LVQNDASVAWKTALWYWNTQRGPGSMTPHDAMVNGRGFGQTIRSINGAVECDGRNPAQV
                     QHRVDSYRKFAQILGVAPGGDLYC"
                     /protein_id="MG_K17_9_00176"
     gene            complement(201185..201433)
                     /locus_tag="K17_9_00177"
     CDS             complement(201185..201433)
                     /locus_tag="K17_9_00177"
                     /inference="ab initio prediction:Prodigal:2.6"
                     /codon_start=1
                     /product="hypothetical protein"
                     /transl_table=11
                     /translation="MMGSGTRGQAQRDAVTVEIGYALFSACFVGFVVFAVVAGPVLVWD
                     LPAGFGKALVWGGTALGTVLGVVRVVHVLRRFARGDG"
                     /protein_id="MG_K17_9_00177"
     gene            201537..202025
                     /locus_tag="K17_9_00178"
     CDS             201537..202025
                     /product="Putative metallophosphoesterase MG207"
                     /inference="ab initio prediction:Prodigal:2.6"
                     /inference="similar to AA sequence:UniProtKB:P75349"
                     /codon_start=1
                     /locus_tag="K17_9_00178"
                     /EC_number="3.1.4.-"
                     /translation="MSDTHLPKRAKALPPELLDLVPRADVVIHAGDWVDAATLDLLEAR
                     SRRLVAVYGNNDGPELRSRLPEVAYAELGGLRFGVVHETGAAQGRERRCAERFPDLDVL
                     VFGHSHIPWDSTAADRLRLLNPGSPTDRRRRPHCTYMTATAAEGRLTDVRLHALPRRT"
                     /transl_table=11
                     /protein_id="MG_K17_9_00178"
     gene            complement(202101..202961)
                     /locus_tag="K17_9_00179"
     CDS             complement(202101..202961)
                     /locus_tag="K17_9_00179"
                     /inference="ab initio prediction:Prodigal:2.6"
                     /codon_start=1
                     /product="hypothetical protein"
                     /transl_table=11
                     /translation="MTILRSRAALAVMALSMVLATACSASGSHEDAAPRKSGHADAPEK
                     VWIPDANTAFDYQLGGAYPPPEGVRAVSRDRTAKPVDDDEVYNICYVNAFQTQPGDAVD
                     WWKKRHPDLLLKNGDGGLIIDEDWDEPLLDISTPAKRDALMKIVGPWIDGCADAGFDAV
                     EPDNLDSYERSDGKLTREHAAAFARLLATRAHRHHLAIAQKNTADLLPQRARIGFDFAV
                     VEECGRYKECPAYGDAYQGRIFDIEYGKKDFTTACRSWGGKLSITLRDHDVRPAGSKGH
                     VYASC"
                     /protein_id="MG_K17_9_00179"
     gene            complement(202985..204373)
                     /locus_tag="K17_9_00180"
     CDS             complement(202985..204373)
                     /locus_tag="K17_9_00180"
                     /inference="ab initio prediction:Prodigal:2.6"
                     /codon_start=1
                     /product="hypothetical protein"
                     /transl_table=11
                     /translation="MTPRVFGGRAVPGGSGVPHAPRSGGARDGARTPPARVAAPAASAA
                     PAAPAAPADDALDAEKLFAARLHAVRVRPYLATALFALHTVASWRVPTMAVDRYWRCYV
                     SPAFVARTPVEELAGVWVHEVAHLLRDHHGRGDRVARERGLTGRADRLRMNIAADCEIN
                     DDVFGDGLVRPEGAVVPAALGLPEGELMEDYLRLFRLGTHTRDLAWLDCGSGADGLERD
                     WEPGPEGAHALSEHERDAVRFRVAQGITARPGDTPRSWRRWAEEVCHPPQPWRELLGAA
                     VRSAAAGSGAGEDYSYGRPARRSAALPGAVLPSLRRRPPRVTVIIDTSGSVSDAELGSA
                     LLEVTAISQAVGGRRDLVTVLSCDAAARGVHALCRAEAIPLTGGGGTDLRTGFARALQA
                     AHRPDVIVALTDGQTPWPDTRPPCRTVVGLFRRPDAGRSWDEDDPEYVPDAPPAWARVV
                     EIGP"
                     /protein_id="MG_K17_9_00180"
     gene            complement(204484..205716)
                     /locus_tag="K17_9_00181"
                     /gene="pspF"
     CDS             complement(204484..205716)
                     /product="Psp operon transcriptional activator"
                     /inference="ab initio prediction:Prodigal:2.6"
                     /inference="similar to AA sequence:UniProtKB:P37344"
                     /codon_start=1
                     /locus_tag="K17_9_00181"
                     /transl_table=11
                     /note="smCOG:
                     SMCOG1112:sigma-54_dependent_trancsriptional_regulator
                     (Score: 27.4; E-value: 6.875e-07);"
                     /translation="MTTVTPHGVSRLDVAAALLSLLRETTTEPRPDERLEALTLAVAAD
                     LPVLLWGEPGIGKTAALTQLAAALDLPLTTVVASVHEPSDFSGLPVIGDDPAEQGVPMA
                     PPDWAVRLVRAGRGLLFLDELSTAPPAVQAALLRLVLERRIGALRLPPGVRIVAAANPR
                     ASAADGWELSPPLANRFVHLQWTHDPETVVRGLGGTWPRAVLPRLDPERLPEAVDLARR
                     AVCGLLTARPALVHRLPSGETRRGGPWPSPRSWEAVLRLTAFATAAGSSRDVLSLLARG
                     TVGDGPGLELLAYLDRMDLPDPETLLADPAGAALPERGDRRQAVLDAVVAAVRERPERT
                     RWDAAWTLLARAATTGAPDLVVVPATTLAALRRPDWDVPVAIDRLAGTVALSHHADHAA
                     ERAGAGARGGR"
                     /gene="pspF"
                     /protein_id="MG_K17_9_00181"
     gene            complement(205782..207221)
                     /locus_tag="K17_9_00182"
     CDS             complement(205782..207221)
                     /locus_tag="K17_9_00182"
                     /inference="ab initio prediction:Prodigal:2.6"
                     /codon_start=1
                     /product="hypothetical protein"
                     /transl_table=11
                     /translation="MTTHIANEESSPFSPSLSFWPRVREFAVPDPMIETATARRHAGDW
                     AGACAAAGVDVDLDLKAAARAHGRDLADRIRADLRRLAPDLLRWHLPRIAPDGLLRPGL
                     TLTLARYTTRESGGGPAGSVHLVVRTPPAWAGAGQRAGLALWDGSRPGAGGRHGPRAHP
                     HPRPNRRFRLDLHRHLWDADRSGDLRFRSGADQSPAEHRPPPGIPTASPWCAVDRWAAE
                     AAILLRSAGRSGGPVLVRCGARQRLLLDVDADGDGPPSARIGPAPTRAGTAALPVLPDA
                     ATWVPPDLVLLRAGALEAGRLHPLVAAALVPGHVASGPPPAPAAAGPYRLVECRRDGGG
                     DRRETHRIGLVDGVLVPLDHDPDTLRREELLAALTGTPLPCLQAVDEAYRHPDCLPGVR
                     ERLDHGDAAGALAVVEELLGPDATLRDGALRDALEAAAHRRIAHGRYRADLTVAGPAYA
                     RVDRFARPRGHRARPRHATSD"
                     /protein_id="MG_K17_9_00182"
     gene            complement(207388..207996)
                     /locus_tag="K17_9_00183"
     CDS             complement(207388..207996)
                     /locus_tag="K17_9_00183"
                     /inference="ab initio prediction:Prodigal:2.6"
                     /codon_start=1
                     /product="hypothetical protein"
                     /transl_table=11
                     /translation="MDRQFRPWRSLRRRVTRTPEAAGTTLRARFAAAVGAVALLVAGLT
                     GVTAGEAAAREGKWSCSGSPVPDGWVITAYDRTGCQGAGSWFQRPVKDGIWTCSGSPIV
                     SGYVITNYDRNGCTGIGAWYHELARDGRWTCAGSPIPAGYVNTNHNRTGCNGIGSWYQE
                     QIRNRMWACSGSPIPPGYRNTTFSSTGCNGVGAWLMVRT"
                     /protein_id="MG_K17_9_00183"
     gene            complement(208184..208822)
                     /locus_tag="K17_9_00184"
     CDS             complement(208184..208822)
                     /locus_tag="K17_9_00184"
                     /inference="ab initio prediction:Prodigal:2.6"
                     /codon_start=1
                     /product="hypothetical protein"
                     /transl_table=11
                     /translation="MKVRIVLDVACAWSFLGFTHYLRAVERFRAEGGVVETEFLPFQVA
                     PDAPTHGEPLREVHRRVFGPAAEKQTADFTALAARSGLDVRFDRAVFANTRAAHGLIAR
                     AAAQGAGERTAALLFDAYFTEGRNVADPAVLRDVAARSGVDGDLGGDPDGDVAVVAAGF
                     RTTAELGVRSVPLFLFEDGSTVSGARSADAFLAALREADTAMARPGSAA"
                     /protein_id="MG_K17_9_00184"
     gene            209111..210472
                     /locus_tag="K17_9_00185"
     CDS             209111..210472
                     /product="D-alanyl-D-alanine carboxypeptidase"
                     /inference="ab initio prediction:Prodigal:2.6"
                     /inference="similar to AA sequence:UniProtKB:P15555"
                     /codon_start=1
                     /locus_tag="K17_9_00185"
                     /EC_number="3.4.16.4"
                     /note="smCOG: SMCOG1053:beta-lactamase (Score: 236.6;
                     E-value: 5.9e-72);"
                     /translation="MARTETTRAGATRAGAGAARTRVRRAAAVAVSAAVLATLGLTGAP
                     GASAAPAAAAEPDTAGVRAALERTVGAGAPGAFAMIRDHEAIPDHEATRDHEKAGGDRS
                     VAVGKADLDGTPMNADWRFRVGSNTKMFTSVLLMRLVEQGRVDLDGRLRDYLPSGTLPE
                     GWNMTVRQVMQHRAGLYDHTNDLLEQAGEETTEAFEKRIRDTVYRPADLVALSVRHGVQ
                     YPPGTRYAYSNTGYVLLGMAVEHVTGRPYAEELRERIVEPLRLSRTSFVVPDKRIEGPH
                     VTGYLTNDDRSRPLLDSTEQNGSWIWSAGAVVSSAADLDRFLTAVLAGDSGGLVSDASV
                     RLMTSALPTPTARTGYGLGLREIALSCGRVYGHGGIVQGYQTQSFATRDGRRTVVVFAN
                     ASNNGAVTQGLMNTLEPAFCGPAKPAGGTGAAPRANGRERPAAPRVPVVDDTRL"
                     /transl_table=11
                     /protein_id="MG_K17_9_00185"
     gene            complement(210585..212036)
                     /locus_tag="K17_9_00186"
                     /gene="stp_1"
     CDS             complement(210585..212036)
                     /product="Multidrug resistance protein Stp"
                     /inference="ab initio prediction:Prodigal:2.6"
                     /inference="similar to AA sequence:UniProtKB:P9WG91"
                     /codon_start=1
                     /locus_tag="K17_9_00186"
                     /transl_table=11
                     /note="smCOG:
                     SMCOG1005:Drug_resistance_transporter,_EmrB/QacA (Score:
                     379.6; E-value: 2.8e-115);"
                     /translation="MTPAAQPPSGRRPDRPALTLLAACLGFVVVILDVSIVNVATKALA
                     GEFGGSISGLEWVINGYTLTFAAFLLTAGAMGDRFDPGRIFVAGFGVFAAASLACGAAP
                     SLGVLIAARILQGVGAAMIVPSSLSIVNAGFPDPARRARAISLWAAAGGLALALGPVVG
                     GVLVDGLGWRSVFYVNVPLAVVGILLARADARPAAARTTARRSLDLPGQLLAVVALGAL
                     TAATVEANARGWTSPAVLGYAAVFAVALAGFVLVERCGTDPMLPPQLFRHRTFTATTLI
                     GGLLNFAFYGLVFVFSIFFQDVWDYSPSVAGLAFLPMTAAVLAANLASGPLVRRYGARR
                     VLVAGNTLAALGYLATAPAVGSHSYAAVVTQFLVAGAGLGLAVPAMTNAMLGAADPAHA
                     GIASGVLNASRQIGGLLGVAVMGLLVGDGGSGQFVPGLRAALLWAGGALAVGAVLSATG
                     VRPAARSAVTASGEARRTPAPSTVH"
                     /gene="stp_1"
                     /protein_id="MG_K17_9_00186"
     gene            212199..212576
                     /locus_tag="K17_9_00187"
     CDS             212199..212576
                     /locus_tag="K17_9_00187"
                     /inference="ab initio prediction:Prodigal:2.6"
                     /codon_start=1
                     /product="hypothetical protein"
                     /transl_table=11
                     /note="smCOG:
                     SMCOG1058:ArsR_family_transcriptional_regulator (Score:
                     40.2; E-value: 4.2e-12);"
                     /translation="MTAGTRPQEREPDGTRAAHHRAIPVSADPADVSLETALLALADPV
                     RRTLVRELATSGDWVRPCGSFDVPVTKATLSRHFTVLREAGLLEQRDAGPKRFNRLRRP
                     EFDARFPGLLALVLREDDGGR"
                     /protein_id="MG_K17_9_00187"
     gene            complement(212584..213552)
                     /locus_tag="K17_9_00188"
     CDS             complement(212584..213552)
                     /locus_tag="K17_9_00188"
                     /inference="ab initio prediction:Prodigal:2.6"
                     /codon_start=1
                     /product="hypothetical protein"
                     /transl_table=11
                     /translation="MRRASADQPSATAPHDFVPAARSAVRRLVAVDAARGALAALPELR
                     AAAGRFPDPFATGDAYRWDADRRAAAAELYEVMGWILFDAGLHRHARRANRRALALAGL
                     CGDRWTARLVLLNNSMLMSHTGRPRAALEDASRVRGTRELPALVDSLVLIRRAHAVAAL
                     GGEREAVRLVSRAESRFLDGASAADPPWAWWIDHDEVLGHRGWVMARLGRWDEALPLLH
                     HAATAPGPAYRRLFAAHLPAACARAGAWREAERLVDDLVPGVAGIGSARTLGTLGATAT
                     ALLRGTGRPPAALREAAGRLREALSAAVAGHPTPGHPARGR"
                     /protein_id="MG_K17_9_00188"
     gene            complement(213587..215176)
                     /locus_tag="K17_9_00189"
                     /gene="gatA_1"
     CDS             complement(213587..215176)
                     /note="smCOG: SMCOG1105:amidase (Score: 369.2; E-value:
                     5.6e-112);"
                     /locus_tag="K17_9_00189"
                     /inference="ab initio prediction:Prodigal:2.6"
                     /inference="similar to AA sequence:UniProtKB:Q9HVT8"
                     /codon_start=1
                     /EC_number="6.3.5.7"
                     /transl_table=11
                     /product="Glutamyl-tRNA(Gln) amidotransferase subunit A"
                     /translation="MRRSEWNTRRTRRRTAAALAAVLTTATLTAGAADPAERRPSPDQH
                     PSAPSPAAPAIDLDTATIPHLQARMAAGSLTPSALTRAYLRRIAAVDPKIHAVLRTDPT
                     ALRQAAASDARHRRGTPRGPLDGIPVLLKDNIDTRDLPTTAGSAALTGKPPRSDAPLVT
                     RLRAAGAVILGKTNLSEWANFRAAKPTSGWSAVGGQTHNPYVLDRNPCGSSSGSAAALA
                     ASLAQVAIGTETDGSIVCPAGMNGVVGHKPSLGLVDQAGVVPISAEQDTAGPLARNVTD
                     AALTLSVLTGSRAPRAVTGERLRGKRIGLWRLPELGPDVDALMTRTARTLRAAGATVVE
                     VTPPYQKRLAELEYPALLSEFHRDIDAYLATRDGPRDLAALNEFTRTHPAERTCFTGRE
                     LFERALAAPAAGSPEHRAVRAELKDLARRSLDETLAAHRLDALAAPANPPAWATDCARG
                     DNDVIPSSTPAAVAGYPSLAVPAGFVGELPVGLLLMAGDRQDARLLSLGAAVEQRLPAR
                     HAPRFLPTTGSP"
                     /gene="gatA_1"
                     /protein_id="MG_K17_9_00189"
     gene            215432..217456
                     /locus_tag="K17_9_00190"
     CDS             215432..217456
                     /locus_tag="K17_9_00190"
                     /inference="ab initio prediction:Prodigal:2.6"
                     /codon_start=1
                     /product="hypothetical protein"
                     /transl_table=11
                     /translation="MARRRSRWRERAGYWFDNTLTRGASALIGWLALACLAVVVPVSAL
                     MVWTARDAPGSLPGKLARVWHHAGDTLRLGGLVGPPAQVLLSVVLAVVALLYVSTLVSL
                     ITAGVNERITALRRGRSTVLEDGHVVVLGWSEQVFTVVAELVAANANQRRAAVAVLADR
                     DKTAMEDALHTKVGPTGGTRLICRSGSTTDPAVLSRVSPHTAGAVLVLPRDGPSGDAEV
                     VKTLLALRAAARAAGGPDGTGTGTGAGSGTENCGSGGHSGNGTESGTGVWVVAAVRDAR
                     YRLPAALAAGDGGVVLETDDITARLIVQSARRPGLSLVYQELLDFAGDEFYTVREPALA
                     GRTFGEALLAYATSCAVGLIRADGGLALNPPSDTLIGATDRIVVVTRDDDTAVVTDRPP
                     DVDESVLVTAVPAEPRRPERVLLLGWNRRAPLIVGRLRRYSAPGSVVDVVADAEPATAA
                     AVRAADGDAGAALSVVLRPGDPADRQTVEAVDAASYDSVIVLGPDPVPGPGGVAEEPDD
                     RTLVTLLLLRALEAASGRELPVVTELTDDRNRALAPVSPGADFIVSGKLIGLLMAQISQ
                     NRQLAAVFEELFSAGGNEILLRPASRYVRPAATASFATVVEAARRRGECAIGYRDHAGA
                     AHGPRYGIWINPHKETSRRWAERDEVVVVATVGLGAEAG"
                     /protein_id="MG_K17_9_00190"
     gene            217453..217611
                     /locus_tag="K17_9_00191"
     CDS             217453..217611
                     /locus_tag="K17_9_00191"
                     /inference="ab initio prediction:Prodigal:2.6"
                     /codon_start=1
                     /product="hypothetical protein"
                     /transl_table=11
                     /translation="MRRSAAGCGAGRAAAVPACTAGTPAEVIEEVTALPGTAGIKPGAP
                     VFADACR"
                     /protein_id="MG_K17_9_00191"
     gene            complement(217608..218726)
                     /locus_tag="K17_9_00192"
     CDS             complement(217608..218726)
                     /locus_tag="K17_9_00192"
                     /inference="ab initio prediction:Prodigal:2.6"
                     /codon_start=1
                     /product="hypothetical protein"
                     /transl_table=11
                     /note="smCOG: SMCOG1054:hypothetical_protein (Score: 153.5;
                     E-value: 1.9e-46);"
                     /translation="MRAPNARRGTTAGRERPAWLPLLPVLLLVGGALLDYATSPHFSAE
                     ALYTAAPMTAAALLSLRATVLAGLAACLVDAVLLHHFGFLDDSGGRSELSAVATVSFLA
                     VLVNRLMYLSDVRLASARRVALAVQRAVLPQLPPSIGCLRIAVRYRSAVGDAEIGGDLY
                     GVQDSPFGVRCLIGDVRGKGLEAVKAVDVGLGAFREGAEDAPDLPGLAARLERSLRREA
                     RGRSGPERVEGFVTAVLAEVPPGGTALHLVNRGHPPPLLLSDGTVRSLEPCEPALPLAL
                     GDLGAGPDRTDTVPFPPGATLLLYTDGLTEARDRDGVFYDPAAALTGRHFATPDALLDA
                     LLADVTRHTGGRITDDMALLAVTRDGGGPSAP"
                     /protein_id="MG_K17_9_00192"
     gene            complement(219148..219438)
                     /locus_tag="K17_9_00193"
     CDS             complement(219148..219438)
                     /locus_tag="K17_9_00193"
                     /inference="ab initio prediction:Prodigal:2.6"
                     /codon_start=1
                     /product="hypothetical protein"
                     /transl_table=11
                     /translation="MGILAWVVIGLLAGAIAKALMPGKDPGGVLVTMLIGVVGGLLGGF
                     LGKVIFGVESINGFFHLSTWIAAIVGSVIILALYRVFAGRSGHGHGRHSHA"
                     /protein_id="MG_K17_9_00193"
     gene            219766..222201
                     /locus_tag="K17_9_00194"
                     /gene="endo I"
     CDS             219766..222201
                     /locus_tag="K17_9_00194"
                     /inference="ab initio prediction:Prodigal:2.6"
                     /inference="similar to AA sequence:UniProtKB:P96156"
                     /codon_start=1
                     /EC_number="3.2.1.14"
                     /transl_table=11
                     /product="Chitodextrinase"
                     /translation="MLFRDLLPPGRPLGNPGRPCTGSRARRGAAVAAAGAALAGLLAAT
                     VQTGSSSAAEDHAACRPDGLYSTPGVDVPYCTAYDTAGREKMGADHQRRVIGYFTGWRT
                     GKDGTPAYLASDIPWDKVTHLNYAFAHVGPDDRISVGADGANNPATGMTWPGAKGAEMD
                     PDLPYKGHFNLLNKFKKQHPQVKTLISVGGWAETGGYIDENGKRVDSGGFYKTATNADG
                     SVNQQGIDTFADSAVAFIRKYGFNGVDIDYEYPTSMKDAGHPKDWPLANARRGGLNKGY
                     AALMKSLRERLDRAGAADGRHYLLSVAAPSSGYLLRGMETYQSTKYLDYVNIMSYDLHG
                     AWNEFVGPNAALYDDGKDAELAKWGVYTTPQYGGIGYLNADWAYHYFRGALPAGRINLG
                     LPYYTRGWKNVTGGTDGLWGTAKATTCPAGSGLTSCGDGAVGIDNLWHDKDDDGKESPA
                     GSNPMWHAKNLEKGIGGDYLTKYGFPAGTKPTGTYARKYDATLTAPWLWNADKKVFLST
                     EDEQSVQAKARYVVDKGLGGTMIWELAGDYAWNAGKGQYEPGDTLTSAMYDAFKAAPAY
                     GARRATTDLPDKALDVDVAFTDFPLGDSNYPINPKVRITNRTKTTLPGGTEFQFDYANS
                     APGNARDQSGWGLRVVRSDHTAPNNIGGLKGDYNRTSVKLPASQPLAPGATAVLDLVYY
                     LPTSTPSNWTVSFGGKTWALAGDLTRGTTVTDPGGPSPTPTSTPTATPTATPTGGPSPT
                     PTPTGGACTAPTWDKAAVYTGGTTVSWKAHSWKAKWWTQGDEPGTTGEWGVWQDLGTC"
                     /gene="endo_I"
                     /protein_id="MG_K17_9_00194"
     gene            222258..222331
                     /locus_tag="K17_9_00195"
     tRNA            222258..222331
                     /note="tRNA-Leu(cag)"
                     /locus_tag="K17_9_00195"
                     /inference="COORDINATES:profile:Aragorn:1.2"
                     /product="tRNA-Leu"
     gene            222466..224376
                     /locus_tag="K17_9_00196"
     CDS             222466..224376
                     /locus_tag="K17_9_00196"
                     /inference="ab initio prediction:Prodigal:2.6"
                     /codon_start=1
                     /product="hypothetical protein"
                     /transl_table=11
                     /translation="MLPKLKSDVLYVPTPDGAHVFGAGADVALRGPAAYRLLDRLAPHL
                     DGSTELDALVRGLPDGTRTAVERLVRRLETAGCLVDAAADLPHDLSARELDTYAAEIAF
                     VEYHASSAARRFQTYRDSAVTVVGAGPVFTALVCSALRSGVRRLRAVHAPEGDADPGAD
                     ADRLSELAAEAALRDPDQTLERVPFSDAEEARLATAGAVLHVAAGPAADRAPRLDRLCR
                     ASGTLLVQGVVLDDVAWLGPPGPDWASAWSRLRARPPYRTGTFLTGPAAAVVAGHLGLT
                     ALRALAGIAEPGARTVLTRIDLETLRTSTHAFLPHPAARPAGPEPVEAFTARVGRLRAA
                     APSGEAEFSAAAAACFDPYTGVLRTLDEGAFTQVPLHVTEAVPHLADSGGPRVFGAGRD
                     FAEARRQAALRGLARHAAASPDPRRYGPDGTVWGWDLAEERAVPVPAGTAFAAGTGLAA
                     RLSWDDAVDDALGQHCARLAAEDVAEGRTRPVPLDLADAPAGERTGRYLGLLRAAGGTV
                     RVADIGGALGVPVLAWWLDGRPVAAACGPDAAAEGLEQALLARQSAMTGEPAYAPEPPP
                     GLGDPPAPGTPAAWPPPPARARLLSALRSRGLRAVAVPLDHDPAVHEVLPSVLRVVTSD
                     A"
                     /protein_id="MG_K17_9_00196"
     gene            224369..226147
                     /locus_tag="K17_9_00197"
     CDS             224369..226147
                     /locus_tag="K17_9_00197"
                     /inference="ab initio prediction:Prodigal:2.6"
                     /codon_start=1
                     /product="hypothetical protein"
                     /transl_table=11
                     /sec_met="Type: none"
                     /sec_met="Domains detected: PF00881 (E-value: 9.6e-08,
                     bitscore: 30.9, seeds: 78)"
                     /sec_met="Kind: biosynthetic"
                     /translation="MRDHVPGTPETARAAGSEEYERAVETHTRASGLPLPRPDTSPPAR
                     GATAPAAPAEPPGDEPATPGLRFWWRTFERVRELFAEGQGAEGGDGDPLPVKTYRGLPR
                     HVLSAPARRIGDARWSFEGFRRARPADVPGRAALDEPAVSALVHHAYGLGRMELGPHAA
                     WPYHRVVPSARCFHPVELYLWLAAPAGELPAGCYHFDPAHHALTRLRTGGVPAALHAAA
                     GTGRAGGGTLALLVAAVQFRKAAFRYRDYAYRLAAQEAGMTVGNALMVAAALGLEGRVH
                     HRFGDAVVDRALGLDGTEETAFAVVDLYGAGARPAAGARVPEAALDVIRPEYVRTCHAD
                     AAAWSGLTALDRASRLPGPGAPVETSAFRAPAGGHQAALSLGGAAPAPGLRELAEALRA
                     RDSGGRMFLPADAPLPAAALAGLLRHALEPVPSDHTGRPCRPLPDCHVLVRNVAGVPAG
                     LYELSPGPEADPAPALVPLPHRDASAVVAMVCDRTPSVNAAKANALVFLTVDREAGDRL
                     FGPRGYRILHQEAGVVAQRISVLAAAEGVAARVTNGYHDGMVRELLGVGRERVPVFVLV
                     LGRRRPTAQYEPPLTW"
                     /protein_id="MG_K17_9_00197"
     CDS_motif       226308..226376
                     /note="leader peptide"
                     /note="lantipeptide"
                     /note="predicted leader seq: MEAKLELDLGDLSVEELDVLPTS"
                     /locus_tag="K17_9_00198"
     CDS_motif       226308..226436
                     /note="leader peptide"
                     /note="thiopeptide"
                     /note="predicted leader seq:
                     MEAKLELDLGDLSVEELDVLPTSPGAGLESINVGHAMVEIGA"
                     /locus_tag="K17_9_00198"
     gene            226308..226490
                     /locus_tag="K17_9_00198"
     CDS             226308..226490
                     /locus_tag="K17_9_00198"
                     /inference="ab initio prediction:Prodigal:2.6"
                     /codon_start=1
                     /product="hypothetical protein"
                     /transl_table=11
                     /sec_met="Kind: biosynthetic"
                     /sec_met="Kind: biosynthetic"
                     /translation="MEAKLELDLGDLSVEELDVLPTSPGAGLESINVGHAMVEIGASNC
                     TSRGTPASCCSCCCC"
                     /protein_id="MG_K17_9_00198"
     CDS_motif       226377..226490
                     /note="core peptide"
                     /note="lantipeptide"
                     /note="monoisotopic mass: 3477.5"
                     /note="molecular weight: 3480.0"
                     /note="number of bridges: 7"
                     /note="predicted core seq:
                     PGAGLESINVGHAMVEIGASNCTSRGTPASCCSCCCC"
                     /note="predicted class: Class-I"
                     /note="score: -4.60"
                     /note="RODEO score: 14"
                     /note="predicted additional modification: OH"
                     /locus_tag="K17_9_00198"
     CDS_motif       226437..226490
                     /note="core peptide"
                     /note="thiopeptide"
                     /note="monoisotopic mass: 1784.6"
                     /note="molecular weight: 1786.1"
                     /note="alternative weights: 1804.1; 1822.1; 1840.1; 1858.1;
                     1876.2; 1894.2"
                     /note="predicted core seq: SNCTSRGTPASCCSCCCC"
                     /note="predicted type: Type-III"
                     /note="score: 26.60"
                     /note="RODEO score: 38"
                     /note="predicted macrocycle: 29-member"
                     /note="putative cleaved off residues: "
                     /note="predicted core features: Central ring- pyridine
                     trisubstituted"
                     /locus_tag="K17_9_00198"
     gene            226589..228532
                     /locus_tag="K17_9_00199"
     CDS             226589..228532
                     /locus_tag="K17_9_00199"
                     /inference="ab initio prediction:Prodigal:2.6"
                     /codon_start=1
                     /product="hypothetical protein"
                     /transl_table=11
                     /sec_met="Type: thiopeptide"
                     /sec_met="Domains detected: YcaO (E-value: 4.4e-77,
                     bitscore: 258.6, seeds: 127)"
                     /sec_met="Kind: biosynthetic"
                     /translation="MTDAAPDAPPSAGVAVLGKGLLATAVRAALGRTGLLATEPHDSRS
                     AVVTVDDGWNPATEPEVPGVPWLPVRVELGTVVIGPYVVPGRPGCARCARTRRTRALGP
                     DSPRAELVRRHGDRLADRAAPLLPAWARDAVAALVTHELTATEARLTDRAVLMLALLDL
                     TAGVHPFLPVPDCPSCGGLPPDRPPVLMAVPRPKPAPDVHRTRDLAAGWDALRDAYVDG
                     RTGVVRQLDVRTDYPYPMVSAPLHLPGGEQEAGFGRDLDYASCARTALAEALERLGGAR
                     PGGRRPTVRAPYREVAENALYPPDLGLYPPERYAEPGFPYPPFDPGLELPWVWGHSFAR
                     DAPVLVPEDYAYYRTRHDGPHARPLAYEVSNGCALGGCLEEAALHGLVELAERDAFLLT
                     WYARLPVPRIDLGTVSDPRIPVLAERIRQDGGHRVVAFATTPEYGIPSVWVMAVHPRPG
                     REPAAVCAAGAHFDPEKALLNGLLELTANLGWNRVAWREETARIASMVDDPELVREMRD
                     HALLYCHPAAFDRFGFLFGDAPALPVREAFARADCRPRGADLRDDLAEAVARFTGAGLD
                     VVVVDQTTDEHRVGGFACAKVIVPGLLPMTFGHRMRRTHGLPRLRDLPARLGHRTGPLG
                     PDDVNPHPHPFP"
                     /protein_id="MG_K17_9_00199"
     gene            228548..231187
                     /locus_tag="K17_9_00200"
     CDS             228548..231187
                     /locus_tag="K17_9_00200"
                     /inference="ab initio prediction:Prodigal:2.6"
                     /codon_start=1
                     /product="hypothetical protein"
                     /transl_table=11
                     /note="smCOG:
                     SMCOG1155:Lantibiotic_dehydratase_domain_protein (Score:
                     104.4; E-value: 1.44e-31);"
                     /sec_met="Type: thiopeptide"
                     /sec_met="Domains detected: Lant_dehyd_N (E-value: 6.7e-10,
                     bitscore: 37.7, seeds: 38); Lant_dehyd_C (E-value: 1e-16,
                     bitscore: 59.1, seeds: 37)"
                     /sec_met="Kind: biosynthetic"
                     /translation="MAQDFPAFSTPDTFGVRVGGLPVAALDAMRSPALWERVEAVLDGD
                     ERLTARAAELSDALFEAIGRTAEGRTAEDRPAEGRPALVALRRAVHNRKPLTDRCWNDT
                     VRALLPPAVTEGVHAWLRLREEHERDRARLAEQVEHHTRTRHVPLRKAVCDPAFRYGLV
                     LSSPDLHADLRRWLARPEETVPDRRLALRLTKYLARIALKTTPFSTFTVSGLGSWRDGP
                     AEDTAPPAVRTVAEVNIWVLQQFVRELTRHPALAPGIRLRLSPAALRTGDRWEFLGPGP
                     DEPLRGLAASPPVTACVAAVAGGRPRAEAARRVAELTGGTPEAATAYLDKLVELGLLEA
                     ERPFPDQDPDPLGALRAWVAGAGPALAALDAELAALAGHVAAYPGLADPEDRLARVRDV
                     EAALRRVAALVGPEGTALPGKNSIVENALLVPASAGLDRRAWAPVLRDLDVVRRLHGVL
                     DPAQPGRVALADLVAERFGPGASMPFLAFHRTVQSWVREDPGLLDVLSVTTHGYRTLTG
                     HRLPRLRELARLRAELCAEALEGRPDADGVLRLDPDALAARAAGWPAWLRPPDSVTYYG
                     QPLGDPADPGFVLNAVNSGHGRGRDRIRRLLAQAGTAADAETAPPPAGVLVADTCRHYG
                     SNVGLRCTAVTDEIDVPGGWSRRPAEHRIPLSDLEVRHDPEEGLLVLRSRTRGAEVRPV
                     HPNLIAEMWLPPAVRLLMQVFGATSNLLIPGRRIFGDTSPSLVRELRTEPRVVVGRTVV
                     SRRQWVFPAGAVPVRRPGEGDAPYLTRLAGWLRAHGMPRRCFVRALDPGAVADGSVWRV
                     KDRKPLAMDFANLLLVGLFERMLGEPDHVLFLQEALPDASGLPDHGDGAPRVTEYLIEI
                     NGGRDADR"
                     /protein_id="MG_K17_9_00200"
     gene            231174..232193
                     /locus_tag="K17_9_00201"
     CDS             231174..232193
                     /locus_tag="K17_9_00201"
                     /inference="ab initio prediction:Prodigal:2.6"
                     /codon_start=1
                     /product="hypothetical protein"
                     /transl_table=11
                     /note="smCOG:
                     SMCOG1155:Lantibiotic_dehydratase_domain_protein (Score:
                     47.8; E-value: 1.69e-14);"
                     /sec_met="Type: none"
                     /sec_met="Domains detected: Lant_dehydr_C (E-value:
                     8.7e-67, bitscore: 224.5, seeds: ?)"
                     /sec_met="Kind: biosynthetic"
                     /translation="MPTASAPLSPEEAEGADWVAAHVFYDTDQDGLLTGCVRPLAEELT
                     RAGLVRRSFFLRYWEGGPHVRLRLLPARRADRAEVERLAGERIRAHLARFPAPDVVDRS
                     RFEGVAAELAGLEGRPGHDTAVRPNNTVEFLPYEREHEDYGHGPAIAAVERHFADSSEL
                     AFSVVAAGTTVEQRALLAFDLVVGVFALCDEIRGRWARAGGPPLPFGSGPEAEDLEPRY
                     RAQREPLRERALRTWRVAEEGGARPDQRTYWLDSVRRLRDALHALEDAGSFTTAWADSP
                     LAVPLDLAATRHPSTSLVLLRCAHLVNNRLGLTLWQENQVRFLVGRVLAELPEALAAP"
                     /protein_id="MG_K17_9_00201"
     gene            232190..233371
                     /locus_tag="K17_9_00202"
     CDS             232190..233371
                     /locus_tag="K17_9_00202"
                     /inference="ab initio prediction:Prodigal:2.6"
                     /codon_start=1
                     /product="hypothetical protein"
                     /transl_table=11
                     /sec_met="Type: none"
                     /sec_met="Domains detected: Lant_dehydr_C (E-value:
                     9.2e-78, bitscore: 260.5, seeds: ?)"
                     /sec_met="Kind: biosynthetic"
                     /translation="MSRPAPRWHSLHVHHHDAAAEPALVLDGVRPAFEAVRGWTRGAWF
                     GRHWLRGPHLRLNFRAPDPLWEAKVRPVVTEAVEAYLRVRPSAARLDEAALAPVHERLA
                     ELEMETGPRHPWVPDNTVLERPYDHRLPVLGSPRASELLAGFLSDTDDLAFRMYEHRAA
                     GGSTAALALDLMWTTASVAAVPFEAGEPPIVRGFLSLRSHADAFLSRTRDPAAQRAAFD
                     ARYDRQAAALGARLRAVREALEGRRDDVPFVADWAEAVRRRQRIAYPLLASGAVSMRGA
                     GLAPRPPARQVSGFHRLLQSGHGQEDFLWTDPWFASFRLMINYLYVHLNRLGLGPADRA
                     LLCHLAASTVETVHGVTAAEVFRRHVLPPSRGRAPEWRRLAAEWDHRVVDQQG"
                     /protein_id="MG_K17_9_00202"
     gene            233551..234330
                     /locus_tag="K17_9_00203"
     CDS             233551..234330
                     /locus_tag="K17_9_00203"
                     /inference="ab initio prediction:Prodigal:2.6"
                     /codon_start=1
                     /product="hypothetical protein"
                     /transl_table=11
                     /translation="MARRSRLRPVGEVAAADWVVAGVGPFGSGVGGLVPRGFEAYARIL
                     HPASAADDTPVTWARVAAWAGRTVHPRAQFRALATPASPDVRPPRPWDEDPEPGTLPPA
                     SLAALCDVLGRHTASGDRCRFCVWDGYGPAADGRATVSFTPEEGDGQPDPVLLPPEFPA
                     SVAEGPRVELPNRGYVLLEGPLDAAGELGVSLFPQSPNLFWPDDRAWCVATDTDLDSTY
                     LGGSAALVADVLADERLEAVRVEVTDPVWADSDEVNR"
                     /protein_id="MG_K17_9_00203"
     gene            complement(234354..234914)
                     /locus_tag="K17_9_00204"
     CDS             complement(234354..234914)
                     /locus_tag="K17_9_00204"
                     /inference="ab initio prediction:Prodigal:2.6"
                     /codon_start=1
                     /product="hypothetical protein"
                     /transl_table=11
                     /translation="MKQQRRGVLAGLALRAGVVGAATAMAVAGGVSPAGAATPGPDSER
                     VLGKTEYTFHPAGQEKGQEKKAAAASRRVIRCEMVFIGANHGAPHHSGHVPGTVNVRVR
                     VTCTQPVRLIKGKVGLFSNHGSKIKEYGSTGRAAAKGNAALVCRSGYYQGESAAKIVAP
                     VGYNPPTANMAAKTAKVRLTKCS"
                     /protein_id="MG_K17_9_00204"
     gene            complement(235198..237972)
                     /locus_tag="K17_9_00205"
     CDS             complement(235198..237972)
                     /locus_tag="K17_9_00205"
                     /inference="ab initio prediction:Prodigal:2.6"
                     /inference="similar to AA sequence:UniProtKB:P9WMG1"
                     /codon_start=1
                     /product="Putative HTH-type transcriptional regulator"
                     /transl_table=11
                     /note="smCOG:
                     SMCOG1149:LuxR_family_transcriptional_regulator (Score:
                     502.6; E-value: 4.2e-152);"
                     /translation="MASVGATGRGSELARLTRLFDGARTGRPVTALVRGEPGVGKSAVL
                     EAAAGLAATAGFRVAAGDARGLPGRPFAAATCLLDRLPDPGTRPGPSPGSEPGPDPLGE
                     LVERARRLAAHAPLALCLDDASHLDPGSLRWLLALSHTMPPARLVIVLADRDLAAAPEA
                     ELAVGAECLDLTGLPADAVAAFAEARCGVALDTDAALTCHELTGGNPALLLALLAGRSG
                     SAPTADDLRPAAGAAALPGAERWLGGLTRPALELARAVAVLGADAEITQAARLAELDVG
                     KTLSSVDELVGRCLLANRTPLTFRHPLLAAMVAERIPVGTRAALHLRAAELLRDGGFGA
                     TRVARHLVAAGPLGLSWTVEPLLTAARRLAREGRSKEAAQHLRGLLRERLRPRVRSAVR
                     CELARLDGFVNPDRAIRLLDAARQEADDAGVATDYALDLAALLAGYGRPVDAVAVLDDT
                     ADRIGPDAPGQRRRLRLHQALVRVAGPARLFPGGARLGDPPAGETDSAKVPESPEVPEA
                     PDTAGRPAALRAVHAVRTGEDRTGAVRYAREALAAGGESGTATVLWYGCRALIHADELT
                     EAVTWCGRYRPVGGARPGRWTDVAVDLLRATVRRVQGDLPGVTEMLAPLAEPLCAEPAA
                     SHVLTRLAVAALIEAGATAGDTDTARTLLTRWGLDREQPPRQDTVAVLAARAVLRGRTG
                     EVPGAVEDWYAAGRALTELGVRNPAVLPWRSRAAHLLAAEGETAEAARLARAELDDARR
                     WGTPRTVGTALHAVAVTEAGPRRIDLLDSAVALLGRSPARLGVAAARLDLGRALGAAGR
                     TEEACAAFTSASAGAEACGARPLARRIATARRELCPTEDRETVPATLTGLTPQELRILS
                     LARDGHTNREIAGRLFVTLRTVEFHLSGAYRKLGISGRRQLSEVMPAETRTPA"
                     /protein_id="MG_K17_9_00205"
     gene            complement(238231..239331)
                     /locus_tag="K17_9_00206"
                     /gene="mscS"
     CDS             complement(238231..239331)
                     /product="Small-conductance mechanosensitive channel"
                     /inference="ab initio prediction:Prodigal:2.6"
                     /inference="similar to AA sequence:UniProtKB:P0C0S1"
                     /codon_start=1
                     /locus_tag="K17_9_00206"
                     /transl_table=11
                     /note="smCOG:
                     SMCOG1234:transporter,_small_conductance_mechanosensitive
                     (Score: 35.2; E-value: 9.6e-11);"
                     /translation="MTGDLTLHDGMVAGIVVAAGLVAALLLRVILRWLAERALRTRWIG
                     DDIIVDILRTLAPCAAVAAGVAAGAAALPLNHQVGHTVNQILVAVVMLSATFTAARVIS
                     GLVRTVTQSRSGVAGSATIFVNITRITVLAMGFLVILETLGISIAPLLTALGVGGLAIA
                     LAMRDTLANLFAGVHILVSKTVQPGDYIRLSSGEEGYVVDINWRNTVVEQLSNNLVIIP
                     NAQLAGTNMTNFSRPEQPLTVTVQVGVGYDSDLEHVEKVTNEVVADVMRDVEGAVPDHE
                     PAVRFHTFGDSRIGFTVILGVGEYSDKYRIKHEFIKRLHQRYRAEGIRIPAPARTVALQ
                     GGEGDALIPHPRTPSEGVSGRAASRS"
                     /gene="mscS"
                     /protein_id="MG_K17_9_00206"
     gene            complement(239690..240106)
                     /locus_tag="K17_9_00207"
     CDS             complement(239690..240106)
                     /locus_tag="K17_9_00207"
                     /inference="ab initio prediction:Prodigal:2.6"
                     /codon_start=1
                     /product="hypothetical protein"
                     /transl_table=11
                     /translation="MTTHKTTQTMKPATAAKKLGVYLEATPASFREGVVSRQELNALQA
                     DPPEWLRDLRRDGPHPRPVVAAKLGVSIAGLARGGVTEALTTEQIEALKDERPEWLERE
                     RATQAGVRKEAQRIKERDAQRAADSPSDAAARRS"
                     /protein_id="MG_K17_9_00207"
     gene            240160..240978
                     /locus_tag="K17_9_00208"
     CDS             240160..240978
                     /locus_tag="K17_9_00208"
                     /inference="ab initio prediction:Prodigal:2.6"
                     /codon_start=1
                     /product="hypothetical protein"
                     /transl_table=11
                     /note="smCOG:
                     SMCOG1014:LysR_family_transcriptional_regulator (Score:
                     65.2; E-value: 9.3e-20);"
                     /translation="MTGSQDSPTFRLAYVPGVTPDKWVRIWNDRLPEVPLTLLSVPPHE
                     APGVLRAEGADAALLRLPVDGTDLSAIPLYTETTVVIVPKDHLLTAVDEATVADLADEV
                     VLHPLDDSLTWERLPGRPALERPATTADAVELVAAGIGVLVVPQSLARLHHRKDLTYRP
                     LTDAPQSRVALSWPEERTTDLVEHFIGVVRGRTANSTRGPKPPAAQERRSAGAGAGGRQ
                     GGGAPRKGAAKGAGKSTGKGAGKGGGKGGTAARKSGGTPRGAGARRRRTR"
                     /protein_id="MG_K17_9_00208"
     gene            complement(241021..242046)
                     /locus_tag="K17_9_00209"
                     /gene="efe_1"
     CDS             complement(241021..242046)
                     /locus_tag="K17_9_00209"
                     /inference="ab initio prediction:Prodigal:2.6"
                     /inference="similar to AA sequence:UniProtKB:P32021"
                     /codon_start=1
                     /EC_number="1.13.12.19"
                     /transl_table=11
                     /product="2-oxoglutarate-dependent
                     ethylene/succinate-forming enzyme"
                     /translation="MAMDHDPDGFVPIIDLSDRHTPHGRAAVAAAIGRACEESGFYVVV
                     GHGVPRDLVRRMDAVTRDFFALPDAEKDRVAHRPGVSGYRRVGGTSAQSIDRPSPPDLC
                     EAFGVHVTGDLDAAERARLGDRWATWTLANVWPERPAGFRETWLAYLAAVRDLAADLMR
                     LSALALGLDEEFFADKFDHDGSSLAANHYQPRPRRPLPGQLRRGPHTDFGALTVLHQQD
                     GRGGLQVEDAAGRWRDVAAVPGGFVVNIGDLMARWTGGRWVSTMHRVVNPPPGDTSSRL
                     SVPFFYLPNHDAVVEPPPSLAGAVAGDGDRGGGGDGRAYERVTAGPWMSGKLRKLFAAA
                     G"
                     /gene="efe_1"
                     /protein_id="MG_K17_9_00209"
     gene            242362..243099
                     /locus_tag="K17_9_00210"
                     /gene="tetR_1"
     CDS             242362..243099
                     /product="Tetracycline repressor protein class D"
                     /inference="ab initio prediction:Prodigal:2.6"
                     /inference="similar to AA sequence:UniProtKB:P0ACT4"
                     /codon_start=1
                     /locus_tag="K17_9_00210"
                     /transl_table=11
                     /note="smCOG:
                     SMCOG1239:TetR_family_transcriptional_regulator (Score:
                     183.3; E-value: 9.2e-56);"
                     /translation="MKAITGSEHASEGGRAHRGGVGSVWLRPARAGRSGEAPLTRERIV
                     GAAVALLDEEGFDRLTMRRLAERLGAGATTLYWHVTTKDDVVDLAVDAIFGETPVPGRH
                     TDRPRDDIARLLHDWRRAVLRHPWSAGLPARRRPLLGPNFLAWMEFLQSALLRAGLPED
                     RLNAATWALYNHVMGATAAQSSLRLSPEEARAGQAYLDGRRDRYPTVAAHSYVTDDDWD
                     GTFAAGLEYLLDGMGARRGPAAG"
                     /gene="tetR_1"
                     /protein_id="MG_K17_9_00210"
     gene            complement(243125..243397)
                     /locus_tag="K17_9_00211"
     CDS             complement(243125..243397)
                     /locus_tag="K17_9_00211"
                     /inference="ab initio prediction:Prodigal:2.6"
                     /codon_start=1
                     /product="hypothetical protein"
                     /transl_table=11
                     /translation="MPVYRMYRMSVVPAAVVAIGALSALSPAVAQARAAVPPAGPVVHA
                     VPADQPPFPYADCINAAKKNGESAAHAKWHCDELVKKGWVKPPKR"
                     /protein_id="MG_K17_9_00211"
     gene            complement(243549..244304)
                     /locus_tag="K17_9_00212"
     CDS             complement(243549..244304)
                     /locus_tag="K17_9_00212"
                     /inference="ab initio prediction:Prodigal:2.6"
                     /codon_start=1
                     /product="hypothetical protein"
                     /transl_table=11
                     /translation="MPHAPAPADATPARRLIEDLAVLRWLYDELAGALTRSRRVVEKVS
                     ERGSPGIPLDTRVLDARADIRTVLTGWAALVREERGVGAPDRDAAALTAFLARHADWLA
                     AHPAAAELTAETKELIRAGWAALSGPRDRHVAVGSCVRPGCDGRLAARLDARAATGEAA
                     IVCSADTGHTWSPDAWHTLGPRPGRPRPSAGFTAQEISVRWRVASGTVYWLASTHEWGR
                     RKEGRRVLYDRDDVIATMRDRRTDPALAG"
                     /protein_id="MG_K17_9_00212"
     gene            244502..244951
                     /locus_tag="K17_9_00213"
     CDS             244502..244951
                     /locus_tag="K17_9_00213"
                     /inference="ab initio prediction:Prodigal:2.6"
                     /codon_start=1
                     /product="hypothetical protein"
                     /transl_table=11
                     /translation="MTSNEIRFDCRPRGDGGVLVVVPRIDGTPLTGLIDAFETGNGMRP
                     AGDAYGGLIPRFFRFGPMSDHFHGRSTDAMGPKTPVLGCECGEWGCWPLMARITVTAGL
                     VVWDSFEQPHRQTRDYAAFGPFRFDRRPYDDALHALDEVLGSGCS"
                     /protein_id="MG_K17_9_00213"
     gene            245520..246593
                     /locus_tag="K17_9_00214"
                     /gene="ubiI"
     CDS             245520..246593
                     /note="smCOG: SMCOG1161:oxidoreductase (Score: 116.9;
                     E-value: 1.8e-35);"
                     /locus_tag="K17_9_00214"
                     /inference="ab initio prediction:Prodigal:2.6"
                     /inference="similar to AA sequence:UniProtKB:P25535"
                     /codon_start=1
                     /EC_number="1.14.13.-"
                     /transl_table=11
                     /product="2-octaprenylphenol hydroxylase"
                     /translation="MTGLRPGSASVVVVGAGPAGAATALALARAGARVRLLDAAWGPEP
                     KLAGEWIHPGGASALHRLGAPLATAGTWRQRGFVVYPEDGSAPIELPYPDGVHAVTVRH
                     THLVAALHTACRERPGVTYTPGAGVQGVTDGQVTYTDRRTRRRHRLPAELVVGADGWSS
                     VVRRDLGLPRQAPARSHMAGLLLHDTVLPYPRYGHVLLGGPGPVIAYHLGPRTVRMCVD
                     VPLGHPRPPHLRPYLWRSYGGAVPEPLRSTLRGALGRAEIQWATVRTRPRSHLGLGRCA
                     LVGDAAGHSHPLTAIGISMGFLDAEALARHSGRVPPYTRARTATGRVPERLAIGMHRLF
                     TGQDPATVRLRAAVYGI"
                     /gene="ubiI"
                     /protein_id="MG_K17_9_00214"
     gene            246624..246779
                     /locus_tag="K17_9_00215"
     CDS             246624..246779
                     /locus_tag="K17_9_00215"
                     /inference="ab initio prediction:Prodigal:2.6"
                     /codon_start=1
                     /product="hypothetical protein"
                     /transl_table=11
                     /translation="MALLGLTCTRPLTLHRATVRVFAAAGSDALGEALRTGRTRPLLTE
                     ARAIAP"
                     /protein_id="MG_K17_9_00215"
     gene            247910..248689
                     /locus_tag="K17_9_00216"
                     /gene="rbbA_1"
     CDS             247910..248689
                     /product="Ribosome-associated ATPase"
                     /inference="ab initio prediction:Prodigal:2.6"
                     /inference="similar to AA sequence:UniProtKB:P37624"
                     /codon_start=1
                     /locus_tag="K17_9_00216"
                     /transl_table=11
                     /note="smCOG: SMCOG1000:ABC_transporter_ATP-binding_protein
                     (Score: 175.4; E-value: 2.5e-53);"
                     /translation="MATIRGSLRRHPAGAAPRGNAAAVDIADLWVRRGRHTILRGVDLT
                     IAPGSITGLVGPSGCGKTTLMRAIAGTQRLTRGAIRVLGRPAGDAALRGRIGYDPQAAA
                     LHADLTVSEELRYFAAVLGAPRGDVRRVIAELRLEDHAGRLIGRLSGGQRSRASLAVAL
                     LGTPALLILDEPTVGLDPLLRDELWHMFGALAERGITLLVSTHVMDEAIRCPRVALMHH
                     GRVLACASPAELCAATGRSDLEDAFKDLIATGPGGPR"
                     /gene="rbbA_1"
                     /protein_id="MG_K17_9_00216"
     gene            248686..249441
                     /locus_tag="K17_9_00217"
                     /gene="ybhR"
     CDS             248686..249441
                     /product="Inner membrane transport permease YbhR"
                     /inference="ab initio prediction:Prodigal:2.6"
                     /inference="similar to AA sequence:UniProtKB:P0AFP9"
                     /codon_start=1
                     /locus_tag="K17_9_00217"
                     /transl_table=11
                     /note="smCOG: SMCOG1065:ABC-2_type_transporter (Score:
                     50.5; E-value: 2.7e-15);"
                     /translation="MTAVRAARAAVQVTLCTTHRVLRQLLHDPVSLGMALAAPALLVTL
                     VCFMLPTRDAFQRSAPALLGLLPLVLVFTLASISTLRERSAGVLERLMLVAPRKTDLYA
                     GYALGYAIIALPSTALTLWVSVGWLDLRVRGPLWPLGLAALASALFGLGLGLLAGAFAR
                     SEMQAMQFVPVLIFPQALLCGLFAPRHSMSRPLRVFSDFMPLSYAVDSLNTSARALEPD
                     GTYVRDVAVLVGSALVTVVLGALAQRRTL"
                     /gene="ybhR"
                     /protein_id="MG_K17_9_00217"
     gene            249540..250838
                     /locus_tag="K17_9_00218"
     CDS             249540..250838
                     /product="Putative diacylglycerol O-acyltransferase"
                     /inference="ab initio prediction:Prodigal:2.6"
                     /inference="similar to AA sequence:UniProtKB:P9WKC1"
                     /codon_start=1
                     /locus_tag="K17_9_00218"
                     /EC_number="2.3.1.20"
                     /note="smCOG:
                     SMCOG1127:condensation_domain-containing_protein (Score:
                     30.9; E-value: 2.7e-09);"
                     /translation="MMNALLRGETEHGRLPLTVGDHILAHHARKAAYASRTQITATARV
                     PRPAPPRTQSERLVREATGRAPVLRYRVVGTRWRSCFTPDPGFDPVRHLEYVHAPPGRA
                     AEQCLLDALDRPLPADGPLWTLQIVHGYAPDEHIVCLRVDHTMVDGMGALRLLDAFFTA
                     QSLPAPSPQPPAGFPPLRVLRRTLPPLFRAARLPARWLPTKPSPEHGTSHHDFTLDAAL
                     YREIKDRTGATTAHIGTAILAGALRAWAPQHWRTPLPRRQRNGLRTGMTLNLRGPLDPG
                     PLGNHVGVLPLTLPCHEIDPLRRLEQVMAQVRRKEADDYRRTCRYINNLAPFPAWLLSL
                     AVRSTAPLFPRNIGVTMLRSPDDQPALNGSPLRPSGRLVLRPALGVIGFVVYRDAVTVT
                     MTFDHVDQEDVARLARLLPSSLAELHARASEAT"
                     /transl_table=11
                     /protein_id="MG_K17_9_00218"
     gene            251458..252423
                     /locus_tag="K17_9_00219"
     CDS             251458..252423
                     /note="smCOG: SMCOG1128:cyclase/dehydrase (Score: 327.2;
                     E-value: 1.7e-99);"
                     /locus_tag="K17_9_00219"
                     /inference="ab initio prediction:Prodigal:2.6"
                     /codon_start=1
                     /product="hypothetical protein"
                     /transl_table=11
                     /aSProdPred
                     /sec_met="NRPS/PKS subtype: PKS/NRPS-like protein"
                     /sec_met="NRPS/PKS Domain: Polyketide_cyc (14-117).
                     E-value: 3.1e-12. Score: 38.4;"
                     /sec_met="NRPS/PKS Domain: Polyketide_cyc2 (159-313).
                     E-value: 3.7e-08. Score: 25.5;"
                     /translation="MAGEDRRGAEHTMTVRAPVDRVYGLVAAAEDWPRVFPPLVHVDCL
                     ERTGRRDVIRVWTVADGEPRGCVSRRVLAPDRRCIGFRREMPAPPLAFLGGRWEFEPVS
                     ARECRVRLLHEYRAVDDDPRQLARIGRTVVRRARAELEALRRSAELGGRGHELLLSFED
                     SVRIAGSADDAYAFVREAQLWSERLPSAGGAGTALTTTTRVCGRTPRGWGRADGAGRDA
                     GRNGTVRVCFPPRRIVYKQTRLPELLSLHTGSWVFTPCGGTVTATSRHTVVVDPAAIGA
                     VLGAGAGVAQAKDAVRSVLRADSRLTLRYAKEYAEARCGR"
                     /protein_id="MG_K17_9_00219"
     aSDomain        251500..251808
                     /domain="Polyketide_cyc"
                     /domain_subtype="Polyketide_cyc"
                     /database="nrpspksdomains.hmm"
                     /evalue="3.10E-12"
                     /locus_tag="K17_9_00219"
                     /asDomain_id="nrpspksdomains_K17_9_00219_Xdom01"
                     /detection="hmmscan"
                     /score="38.4"
                     /translation="VRAPVDRVYGLVAAAEDWPRVFPPLVHVDCLERTGRRDVIRVWTV
                     ADGEPRGCVSRRVLAPDRRCIGFRREMPAPPLAFLGGRWEFEPVSARECRVRLLHEYR"
     aSDomain        251935..252396
                     /domain="Polyketide_cyc"
                     /domain_subtype="Polyketide_cyc2"
                     /database="nrpspksdomains.hmm"
                     /evalue="3.70E-08"
                     /locus_tag="K17_9_00219"
                     /asDomain_id="nrpspksdomains_K17_9_00219_Xdom02"
                     /detection="hmmscan"
                     /score="25.5"
                     /translation="SFEDSVRIAGSADDAYAFVREAQLWSERLPSAGGAGTALTTTTRV
                     CGRTPRGWGRADGAGRDAGRNGTVRVCFPPRRIVYKQTRLPELLSLHTGSWVFTPCGGT
                     VTATSRHTVVVDPAAIGAVLGAGAGVAQAKDAVRSVLRADSRLTLRYAKE"
     cluster         252307..338990
                     /cutoff=20000
                     /product="terpene-nrps"
                     /extension=20000
                     /note="Cluster number: 3"
                     /note="Detection rule(s) for this cluster type: terpene:
                     (Terpene_Synth or Terpene_synth_C or phytoene_synt or
                     Lycopene_cycl or terpene_cyclase or NapT7 or fung_ggpps or
                     fung_ggpps2 or trichodiene_synth); nrps: ((Condensation &
                     AMP-binding) or (Condensation & A-OX) or
                     cluster(Condensation,AMP-binding));"
                     /note="Monomers prediction: (arg) + (nrp-val) + (nrp-pro)"
                     /note="Structure image: structures/genecluster3.png"
                     /contig_edge="False"
                     /knownclusterblast="1.
                     BGC0000074_c1	Herbimycin_biosynthetic_gene_cluster (10% of
                     genes show similarity)"
                     /knownclusterblast="2.
                     BGC0000661_c1	Geosmin_biosynthetic_gene_cluster (10% of
                     genes show similarity)"
                     /knownclusterblast="3.
                     BGC0000336_c1	Daptomycin_biosynthetic_gene_cluster (10% of
                     genes show similarity)"
                     /knownclusterblast="4.
                     BGC0000078_c1	Incednine_biosynthetic_gene_cluster (10% of
                     genes show similarity)"
                     /knownclusterblast="5.
                     BGC0000212_c1	Cinerubin_B_biosynthetic_gene_cluster (6% of
                     genes show similarity)"
                     /knownclusterblast="6.
                     BGC0000191_c1	Aclacinomycin_biosynthetic_gene_cluster (6%
                     of genes show similarity)"
                     /knownclusterblast="7.
                     BGC0000262_c1	Rabelomycin_biosynthetic_gene_cluster (6% of
                     genes show similarity)"
                     /knownclusterblast="8.
                     BGC0001384_c1	Saprolmycin_biosynthetic_gene_cluster (6% of
                     genes show similarity)"
                     /knownclusterblast="9.
                     BGC0000267_c1	Saquayamycin_Z_/_galtamycin_B_biosynthetic_ge
                     ne_cluster (6% of genes show similarity)"
                     /knownclusterblast="10.
                     BGC0000268_c1	Sch47554_/_Sch47555_biosynthetic_gene_cluster
                     (6% of genes show similarity)"
     gene            complement(252442..255897)
                     /locus_tag="K17_9_00220"
                     /gene="afsR_1"
     CDS             complement(252442..255897)
                     /product="Regulatory protein AfsR"
                     /inference="ab initio prediction:Prodigal:2.6"
                     /inference="similar to AA sequence:UniProtKB:Q9S0Y6"
                     /codon_start=1
                     /locus_tag="K17_9_00220"
                     /transl_table=11
                     /note="smCOG:
                     SMCOG1041:transcriptional_regulator,_SARP_family (Score:
                     680.0; E-value: 3.38e-205);"
                     /translation="MMASRGSAVRFGVLGTLEVWNGEDRLRVGGPRARAVLAALLLEAN
                     RVVSLSRLVDAVWEDAPPATAEHQVRKIVAELRARIPGGRRLLVTDGPGYRMVVDDGQL
                     DLLRFETALARARAAAGTDEEAVALEGALALYRGRALPEGRSPLLAAAATMLEDRQLGA
                     RERLLELRLEQGRAEEAVAGLRSLVAEHPLRESLAALLMVALCRTGRQADALRVYHHLR
                     HLLAEQLGIDPGPEATLRYEQILRNEPALHDGTARPARSDVSAPVVRVTEGGRTQGVRP
                     APRRTAGPGAAVLPAVPSRDDVSGHDVIGNGAFGGGVFGDDRSTGGDGFSGYPGYPGYP
                     GFSGFSGGDDPSGAAAGTGLAPYPRHPRPATGPGAPAPAPVPTPPPAAHPASVLPRSLP
                     HDLPDFTGREGEIRWLLSHATREPDRPTPVLAVDGMPGIGKTALAVHAAHRLAGHYPDG
                     QIHLDLHGFTAGRTPLTAHTALGVLLRAVGVPERHLPPGRTDREHLWRAVSAGRRLLLL
                     IDNAAASEQVRPLIPGTPGSLVLVTSRPRLSALDGASHLSLPLPPPGDALGLLGAVLGR
                     DRLRAEPEAAADLVTLCGRLPLALRVAAGRLRNRPQWTIAALNDRLRAEPTRLAGLVAE
                     HRAVAAVLDLSRTALPTPHQRFFHLLGLHPGPDFDAGTAAVLTGSPLPTAEALLEDLLD
                     AHLLTQHTPGRYAFHELVRLLARHHPAAPPPATAHRALHRLLDHYLHTATRAAELIDTP
                     TRHPAPAAPPAPPWADPRACVPLRPAAAPPRAAGGDAGADDGTPADEPAALAWFQAERP
                     GLLAALAHADAHGLDHHAVRLALALAPCLRLRGHTEDERQVLGVAAAAARRLGDDERLL
                     TALTALATSCWHLGRVAEGLESAQQALVIAEELDDGPGTALCLSRISMFYTTLGRYEEA
                     IDFLHRALALFSGTGTGGEEGTTALACLGTAQSALGRHAEALQTSRLITLGSRTAGDAH
                     GEITGLTGEAASHAAAGAFDTALRRLAEASALAHRIVTPHGQAVVLARYADVYRRQGRH
                     AEALRAGHAALGLLRTVRRPALAATVHNVLGAVHRARGDLDLARRHHQQARRLARYTGL
                     RSELVLALDGIAKSRAPRGGSRPGVPRPAHATDPFTPSAAVHPN"
                     /gene="afsR_1"
                     /protein_id="MG_K17_9_00220"
     gene            256549..257622
                     /locus_tag="K17_9_00221"
                     /gene="rmlA_1"
     CDS             256549..257622
                     /note="smCOG:
                     SMCOG1064:glucose-1-phosphate_adenylyl/thymidylyltransferas
                     e (Score: 313.4; E-value: 1.43e-94);"
                     /locus_tag="K17_9_00221"
                     /inference="ab initio prediction:Prodigal:2.6"
                     /inference="similar to AA sequence:UniProtKB:P26393"
                     /codon_start=1
                     /EC_number="2.7.7.24"
                     /transl_table=11
                     /product="Glucose-1-phosphate thymidylyltransferase"
                     /translation="MKALVLSGGSGTRLRPFSHSMPKQLMPIANKPVLEYVLENIRATG
                     VHEVGIVTGDRGDQIAAALQDGSRLGVRITYLPQDAPRGLAHAVTTARAFLAEDDFVMY
                     LGDNMLPAGITDAAAGFRAGRPAAQVLVHKVSDPRAFGVAETAPDGRVLRLVEKPREPR
                     SDLALIGVYFFTPAVHDAIAAIRPSARGELEITDAIQELVTRGAPVRAVEYDGYWKDTG
                     EVADVLDCNRAVLDGLRPAPHPAAFVDAASELTGPVDLAPGVRLIRSRVQGPAVIGAGT
                     VLEDCHVAPYTSVGGGCALRRTHLGNSIVLDGATVTGMRGIEGSVIGRGATVSAADHGD
                     RHHRLVIGDHAGVEVAA"
                     /gene="rmlA_1"
                     /protein_id="MG_K17_9_00221"
     gene            258018..259391
                     /locus_tag="K17_9_00222"
                     /gene="pikC_1"
     CDS             258018..259391
                     /note="smCOG: SMCOG1007:cytochrome_P450 (Score: 413.3;
                     E-value: 1.6e-125);"
                     /locus_tag="K17_9_00222"
                     /inference="ab initio prediction:Prodigal:2.6"
                     /inference="similar to AA sequence:UniProtKB:O87605"
                     /codon_start=1
                     /EC_number="1.14.13.185"
                     /transl_table=11
                     /product="Cytochrome P450 monooxygenase PikC"
                     /sec_met="Type: none"
                     /sec_met="Domains detected: p450 (E-value: 2e-25, bitscore:
                     88.1, seeds: 50)"
                     /sec_met="Kind: biosynthetic"
                     /translation="MAQPDAPRTTPLDSGPAEERAKDEREPLPDPVPLYGKDYKTDPYP
                     LYERLREKGPLHRVHFPSGVHAWLVTGYDAAQQALTDDRFGKNHDLGNDAWRSKAAIMP
                     EPQHSQLQVHLLHQDPPKHTHMRRMVTDAFTPRAVERLRPRVQEIADELLDAALAGGTA
                     DAEGRAAFDAVEGFAAHFPFRVLAEVIGLPADLARDFDRDWGKVVQPVGPSDPQRPRYE
                     GRLRALQTYIKRVTDTKRREPGDDLLSTLVAAHDAGSLTTEETDSIVFQLLVAGQEPVT
                     NQITTALVALLRNPEQLERLRTSLVEEDGDPNLLVRAVEELLRYDSAFELTTWRFFAED
                     TSFHGETVPAGDSVIVSLSAANRDPRRFPDPDTLDLDRKPNPHLAFGHGIHFCPGAALA
                     RIELQTALRTLLTRLPDLRLETGSGEELPWVHAVLARGVNQLPLSYAPDEAPRCPFGH"
                     /gene="pikC_1"
                     /protein_id="MG_K17_9_00222"
     gene            259533..260501
                     /locus_tag="K17_9_00223"
     CDS             259533..260501
                     /locus_tag="K17_9_00223"
                     /inference="ab initio prediction:Prodigal:2.6"
                     /codon_start=1
                     /product="hypothetical protein"
                     /transl_table=11
                     /translation="MPATTSSATASLTETAHAVLSLLLPHRRTIEADPENDTTHDFPHQ
                     IRQISHHLERQQPILFSLPGFPCKSPNTAKVISHLPDEGERLALHFLQDLCTRIEKIYS
                     PGARVLICSDGHIFGDVIGVPDEHIDAYGDTLRTMIEEEGLDHLGTFDLRDVYGPDLDY
                     DEKRRLTAERYAPTVEQLRAEVKTDDSTLRMYRGITRFLVEDTPDWTGSKAALQRQSRQ
                     RAYHVIARSRAWASLIADYHQDTVRLSIHPQNRNEAKYGIKFLDTNNPWTTPWHATLVE
                     HPDGYQLLPHTRAAELGEPVTDKGRVTHYRSSLPMAEASEA"
                     /protein_id="MG_K17_9_00223"
     gene            complement(260587..261477)
                     /locus_tag="K17_9_00224"
                     /gene="drrB_1"
     CDS             complement(260587..261477)
                     /product="Daunorubicin/doxorubicin resistance ABC
                     transporter permease protein DrrB"
                     /inference="ab initio prediction:Prodigal:2.6"
                     /inference="similar to AA sequence:UniProtKB:P32011"
                     /codon_start=1
                     /locus_tag="K17_9_00224"
                     /transl_table=11
                     /note="smCOG: SMCOG1065:ABC-2_type_transporter (Score:
                     224.5; E-value: 1.9e-68);"
                     /translation="MTTVTGPGTGSESGAGTGPEGAAAPGPATNPNALIGALVAGERPQ
                     RPNALTTSLAFGWRAMLRIKHVPEQLFDVTAFPVMLVLMYTYLFGGALAGSTGEYLQYL
                     LPGIMVTSVVMITMYTGMAVNTDISKGVLDRFRSLPVWRPSVMVGYLLGDMLRYVLASV
                     MMLAIGLVMGYRPHGGAGGVIGGVALLLLFSFCFSWLWTMFGLLLRTEKAVIAVSMAVI
                     FPLTFLSNVFVEPRTMPGWLQAFVNNSPLTHLCSAVRGLTEGTTPSAHIGWTLGWSALF
                     VLVFGPVTMRLYARK"
                     /gene="drrB_1"
                     /protein_id="MG_K17_9_00224"
     gene            complement(261474..262472)
                     /locus_tag="K17_9_00225"
                     /gene="drrA_1"
     CDS             complement(261474..262472)
                     /note="smCOG: SMCOG1000:ABC_transporter_ATP-binding_protein
                     (Score: 188.1; E-value: 3.3e-57);"
                     /locus_tag="K17_9_00225"
                     /inference="ab initio prediction:Prodigal:2.6"
                     /inference="similar to AA sequence:UniProtKB:P32010"
                     /codon_start=1
                     /EC_number="3.6.3.-"
                     /transl_table=11
                     /product="Daunorubicin/doxorubicin resistance ATP-binding
                     protein DrrA"
                     /translation="MMTGSGAAVEVAGLTKVFGGGVRAVDGVDLVVPTGGVYGVLGPNG
                     AGKTTFVRILATLLRPDGGRVRVFGRDVVEDAEGVRARVALTGQFASLDDDLTGAENLV
                     LLGKLLGYGGRGARQRAAALLEGFGLSEAGGRQVKGYSGGMRRRLDIAASLVSRPDLLF
                     LDEPTTGLDPRSRNHVWEMVRAVVAQGTTVLLTTQYLDEADRLASRIAVIDRGRVIAEG
                     TKAELKASVGAGSVHVRLEDPASRERAAGVLDACLAGVTQREDDPVALTVRLGGGGAAA
                     AGQAATALAELARAGIGVESFSLGQPSLDEVFLALTDDGSGADRAAGKVGV"
                     /gene="drrA_1"
                     /protein_id="MG_K17_9_00225"
     gene            262772..263113
                     /locus_tag="K17_9_00226"
     CDS             262772..263113
                     /locus_tag="K17_9_00226"
                     /inference="ab initio prediction:Prodigal:2.6"
                     /codon_start=1
                     /product="hypothetical protein"
                     /transl_table=11
                     /note="smCOG:
                     SMCOG1278:PadR_family_transcriptional_regulator (Score:
                     47.7; E-value: 2.7e-14);"
                     /translation="MRQNAVRGHLDGLLLAVLETGPLHGYAVITAVQQRSNGMLELRTG
                     TIYPALNRLERLGFLRSTWEADGERRRRRYELTDAGRHTLAAERTAWREFTTAIGSVLN
                     PAARPGLAS"
                     /protein_id="MG_K17_9_00226"
     gene            263110..263835
                     /locus_tag="K17_9_00227"
     CDS             263110..263835
                     /locus_tag="K17_9_00227"
                     /inference="ab initio prediction:Prodigal:2.6"
                     /codon_start=1
                     /product="hypothetical protein"
                     /transl_table=11
                     /translation="MIADDPRPSTAGGAPTALDTARDPVEDHLAAIGAALHGPPAAKAR
                     LLEELRGGLHDSVAAYVQAGVDRDLAAELAVRDCGAVDDLLPSCQHELTIAQVRQTARA
                     TATATPLLFGAWYLLHTTAPSGAWHLTHTAHLLATRLTTFTALAALLAFAVIALTGTLA
                     RWIPTPSRLPRTVAWTSTVVTASMAVCTLVLATTMPLTDHWPLTTLATLLTAASHAVTA
                     GPARASRLCARLPVPALRP"
                     /protein_id="MG_K17_9_00227"
     gene            complement(263942..266506)
                     /locus_tag="K17_9_00228"
     CDS             complement(263942..266506)
                     /locus_tag="K17_9_00228"
                     /inference="ab initio prediction:Prodigal:2.6"
                     /codon_start=1
                     /product="hypothetical protein"
                     /transl_table=11
                     /translation="MSSSLASVLFRRLRTVYVAGAGPRPGDPPTSEGLTALEAELLDRG
                     FALTAPLHRALAWLGPAGLADVGKDLLRIIDAELGADRTHMPLFRSFPASVPDDTVRLY
                     TDRVFALLLQWPDQPCVRCATTGSVHALAPCAHLVCRACWDGADYAGCPICHRRVDPAD
                     PFLKPAPPARAVTTPGGPLRPLALGTDAAADAGEALRRLLARRTPLPPRDRDDVKVLLA
                     HIPADLGRLPDDIPVRETKALVVGTLLLDRRTREAVRPTLARRLTTATDVLRLLAVWSG
                     GEADLLDDRPVRSLPRALRRELLAVLDGLDAASLVEDLLRHPVRWKRAAEVLHPYERYE
                     HHPTAALAFAVLRGTDTSAGPLGAALLRTAARHPRAVRIDGDRVRAHTWLGRVEQALAD
                     RDLDAAVALLAQRPGELLRRLDHVLRISPGGLPTPALAAVLESGLAKAGPGPLLAALGR
                     LRIRGLPGERRVFFPRGQVTHAYTVDDARPPLPPAAVEQVCARLEREALRRLAASAPEP
                     CDVAVLDEALTGLAVPSAQRTAAKALVSVPRGSVQPLPEGEVLRMFLHWMEPPGTRVDL
                     DLSVVLFDADWTFVGLCDYTNLVYGERAAVHSGDLTSAPAPDGATEYVDLDLARLSAAG
                     ACFAMPVVFSFNDIAFEHLLDAFAGFMALPSARDRDARYDPRAVRQRYDLAGTSRIHVP
                     MTVDLRRRTFLWTDLHLSASEGFHSVYRHSADLGRAGKDLYRYFTAGRTTLWDLSVWHA
                     ATRTRAVAVLRREGDELWRYERGPDEDVARFATRVRTLAAPDAVEPAGTEDGTGRRVFL
                     AQVQGDVAPARASGTVYRLLPGPVDGCGLDQVTADDLVAALG"
                     /protein_id="MG_K17_9_00228"
     gene            266697..267581
                     /locus_tag="K17_9_00229"
     CDS             266697..267581
                     /locus_tag="K17_9_00229"
                     /inference="ab initio prediction:Prodigal:2.6"
                     /codon_start=1
                     /product="hypothetical protein"
                     /transl_table=11
                     /note="smCOG: SMCOG1020:major_facilitator_transporter
                     (Score: 99.6; E-value: 3.1e-30);"
                     /translation="MLPGWLRGRTTPGLFTVLGGPTVALLDALSFLLGAAAFSLIRVRE
                     TTPAPRPRRNRTAQAAEGIRHLWGHPTLRALVLAGGCAMAAAGLGSTATYALLDTGLHR
                     PAAFAGVLHSVQGLGSVLGGLTAGALLRRLPARALSAIGLTLFSLGSLARLTGLAPVVL
                     GGSLLIGLGLPWPLISALTTVQEETPDRLLGRVAATANTLLFAPTALALLTGTAMVAAL
                     DYRVQLVTASALGLSAALLLTVTARPRRRPPRRTTPRETPSNRPEPLPRTCSGATADHR
                     PPPETDPVPPKQH"
                     /protein_id="MG_K17_9_00229"
     gene            267611..269005
                     /locus_tag="K17_9_00230"
     CDS             267611..269005
                     /product="NADH dehydrogenase-like protein"
                     /inference="ab initio prediction:Prodigal:2.6"
                     /inference="similar to AA sequence:UniProtKB:Q7A6J4"
                     /codon_start=1
                     /locus_tag="K17_9_00230"
                     /EC_number="1.6.99.-"
                     /note="smCOG:
                     SMCOG1175:pyridine_nucleotide-disulfide_oxidoreductase
                     (Score: 39.8; E-value: 3.6e-12);"
                     /translation="MTTHTTTTEAARSAGRPRILIVGGGFAGVECARRLERRLGGDEAL
                     ITLVTPFDYQLYLPLLPQVASGVLTPQSVAVSLRRGLRRTRVLPGGAIGVDPEAKVCVV
                     RKITDEVVNEPYDILVLTPGSITRTFDIPGLAEHARGMKTLAEAAYLRDHVIAQLDLAD
                     AATDPAEREARLRFVVVGGGYAGTETAACLQRITTAACRRYPRLDPRDVHWHILDVAPK
                     LMPELGDRLGAEAARTLRRRGIEVSLGTSVAKAGRERVTLTDGRELPCRTLIWTAGVAA
                     SPLVGTLGAETVKGRLAVTDRMTVPGLDGVFALGDAAAVPDRAKGDGAVCPPTAQHAQR
                     QGKVAADNVVARLRGEPLRPYVHKDLGLVVDLGGKDAVSKPLGVQLTGLPAQAVARGYH
                     LLALRTNVAKVRTATNWLLNAAAGDDYVRTGFQSRRPATLRDFEYTDAYLTPEEIRART
                     SSATPG"
                     /transl_table=11
                     /protein_id="MG_K17_9_00230"
     gene            complement(269012..270154)
                     /locus_tag="K17_9_00231"
     CDS             complement(269012..270154)
                     /locus_tag="K17_9_00231"
                     /inference="ab initio prediction:Prodigal:2.6"
                     /codon_start=1
                     /product="hypothetical protein"
                     /transl_table=11
                     /translation="MSHVSPVTYHDAVNDALERLDDLGYERGKGVDLANHGPMGAEALA
                     LLGHEDEVARWVVRYRRVMEHHEPPSERFPLDAADESSWRPALGAFDRAGDWEGLFVRE
                     LAEAPWRDVLARWWPRLLPGLFAGLTHGLIRTAHAVRGLSAAGDRPTPYQHRELARGLA
                     YWAARYTELPGTPRLGGTHTVPAAVAALPRTAEDQPLDARTVAGRFTRLGGLPAYGDAL
                     EWLAPEEAAHLLTEMTCQFADVYLGHPEVYPVPLVHGVTAPAAVRLVLPHLPHALHGPT
                     AARLWQVQSAFLLAMTVDRRGEGTAAWREEVPELPPTGELAARAAEHGDEHVIKLTEAC
                     LREYALRPDLRYLAAAAVAQRRIPRLDTGGGVTHVRLGNA"
                     /protein_id="MG_K17_9_00231"
     gene            270210..270707
                     /locus_tag="K17_9_00232"
     CDS             270210..270707
                     /locus_tag="K17_9_00232"
                     /inference="ab initio prediction:Prodigal:2.6"
                     /codon_start=1
                     /product="hypothetical protein"
                     /transl_table=11
                     /note="smCOG:
                     SMCOG1135:MarR_family_transcriptional_regulator (Score:
                     65.9; E-value: 4.7e-20);"
                     /translation="MQQAEPSPQPAPVHGRSDDTLVVGLVPLLEPYFRAGAVRDLMPAP
                     LRDAMDTHGLTARHGAVLPQLLAAGPLSVGEIAKRLHVSLPTASELVGGLHRAGVVERA
                     EDPANRRRVLVSLAEAYREPLETFVVRRGGPLLRALATLGPAERAGFVAGLTAWVCEVQ
                     ST"
                     /protein_id="MG_K17_9_00232"
     gene            270980..272239
                     /locus_tag="K17_9_00233"
     CDS             270980..272239
                     /locus_tag="K17_9_00233"
                     /inference="ab initio prediction:Prodigal:2.6"
                     /inference="similar to AA sequence:UniProtKB:P9WJX9"
                     /codon_start=1
                     /product="putative multidrug-efflux transporter"
                     /transl_table=11
                     /note="smCOG: SMCOG1020:major_facilitator_transporter
                     (Score: 326.2; E-value: 4.9e-99);"
                     /translation="MTSESGGGLLRGRGFRDFRLLLSGAAAGQLGAQVTLVALPLVAVV
                     ELDASPLQTGFLTAAETAAFLLVGLPAGAWVDRMRRLPVLIRADVLRALAMTALPLAAW
                     AGVLTMTQLYVVALVTGVATVFFDIAHQSYLPSLLPREKLVAGNGALETVRSSAQMAGP
                     GVGGVLVQAAGAPLALLANALGYLVSALCLRGIRTPEPPPAPSGGEPLRAQITEGLAFV
                     FRNPALRMIACSTAVANFFAAMLTAVQTVFLVRVLDLPAGAVGLMLSAAAVGGLGGALC
                     ADVLGRAVGRARVIWLAPLVTGPFALLWPLAGRGAAAAWFAVGEAVVFFGAVVYNVAQV
                     SFRQLLCPDALLGRMNATLRFVVWGTMPFGALVGGAVAGAYGARAAVWLCAAGFLLVPL
                     PLLLSPLRRQRDLPAVPVAG"
                     /protein_id="MG_K17_9_00233"
     gene            272307..273608
                     /locus_tag="K17_9_00234"
     CDS             272307..273608
                     /note="smCOG:
                     SMCOG1127:condensation_domain-containing_protein (Score:
                     100.9; E-value: 1.6e-30);"
                     /locus_tag="K17_9_00234"
                     /inference="ab initio prediction:Prodigal:2.6"
                     /codon_start=1
                     /product="hypothetical protein"
                     /transl_table=11
                     /aSProdPred
                     /sec_met="Type: nrps"
                     /sec_met="Domains detected: Condensation (E-value: 2.4e-06,
                     bitscore: 25.5, seeds: 42)"
                     /sec_met="Kind: biosynthetic"
                     /sec_met="NRPS/PKS subtype: Hybrid PKS-NRPS"
                     /sec_met="NRPS/PKS Domain: Condensation_LCL (25-236).
                     E-value: 4.5e-15. Score: 47.0;"
                     /translation="MQSPSITSSYLDRYRRLTGSEGATAPLPVTGAQRRFLLARRLDPA
                     GRPALVPLFFAFPAGSVDVARLEAAAGHLAALHPALRVRPDVVRGVPVQRLGAPSGWVR
                     EIPVPPGATAAEVLPRALADWPADGPPLRFFLATGATEPTGATEPTGAAEDVLALVLDH
                     AVCDEQSLGGITDGLTRAYAEGLGPHDVPEARTTAGATAYREAVELQLAAEERASAPAA
                     RAYWARRLSGLRPPPPPSARPGAYGTGSTRLRLPLPAGDGRAAAFPAALDACARAARTL
                     YGAEHVPALGYPWGGRPAAAEPVLGCFLNTVAHPADAEGPEARTAAWWDDLDHADAPFD
                     EVVHAVRGAGAPWSGRFDGLLTFEDLGRRPPLRLGGATGRETHLDDRPLQAPFAVSVSY
                     GDDVLVRMAWRRSDVDDDRAEDAFAALVSVLATA"
                     /protein_id="MG_K17_9_00234"
     aSDomain        272382..273014
                     /domain="Condensation"
                     /domain_subtype="Condensation_LCL"
                     /database="nrpspksdomains.hmm"
                     /evalue="4.50E-15"
                     /locus_tag="K17_9_00234"
                     /asDomain_id="nrpspksdomains_K17_9_00234_Xdom01"
                     /detection="hmmscan"
                     /score="47.0"
                     /translation="PLPVTGAQRRFLLARRLDPAGRPALVPLFFAFPAGSVDVARLEAA
                     AGHLAALHPALRVRPDVVRGVPVQRLGAPSGWVREIPVPPGATAAEVLPRALADWPADG
                     PPLRFFLATGATEPTGATEPTGAAEDVLALVLDHAVCDEQSLGGITDGLTRAYAEGLGP
                     HDVPEARTTAGATAYREAVELQLAAEERASAPAARAYWARRLSGLRPP"
     CDS_motif       272484..272555
                     /note="NRPS/PKS Motif: C2_DCL_024-062 (e-value: 4.6e-06,
                     bit-score: 18.9)"
                     /locus_tag="K17_9_00234"
                     /motif="C2_DCL_024-062"
                     /database="abmotifs"
                     /evalue="4.60E-06"
                     /asDomain_id="nrpspksmotif_K17_9_00234_0001"
                     /detection="hmmscan"
                     /score="18.9"
                     /aSTool="pksnrpsmotif"
                     /translation="GSVDVARLEAAAGHLAALHPALRV"
                     /label="C2_DCL_024-062"
     CDS_motif       273177..273245
                     /note="NRPS/PKS Motif: C5_LCL_267-296 (e-value: 0.00018,
                     bit-score: 14.0)"
                     /locus_tag="K17_9_00234"
                     /motif="C5_LCL_267-296"
                     /database="abmotifs"
                     /evalue="1.80E-04"
                     /asDomain_id="nrpspksmotif_K17_9_00234_0002"
                     /detection="hmmscan"
                     /score="14.0"
                     /aSTool="pksnrpsmotif"
                     /translation="GYPWGGRPAAAEPVLGCFLNTVA"
                     /label="C5_LCL_267-296"
     gene            273753..276860
                     /locus_tag="K17_9_00235"
                     /gene="lgrB_1"
     CDS             273753..276860
                     /note="smCOG:
                     SMCOG1127:condensation_domain-containing_protein (Score:
                     349.3; E-value: 6.2e-106);"
                     /product="Linear gramicidin synthase subunit B"
                     /inference="ab initio prediction:Prodigal:2.6"
                     /inference="similar to AA sequence:UniProtKB:Q70LM6"
                     /codon_start=1
                     /locus_tag="K17_9_00235"
                     /transl_table=11
                     /aSProdPred="arg"
                     /sec_met="Type: nrps"
                     /sec_met="Domains detected: Condensation (E-value: 4.6e-52,
                     bitscore: 175.6, seeds: 42); AMP-binding (E-value: 2.5e-88,
                     bitscore: 295.1, seeds: 400); PP-binding (E-value: 2.2e-10,
                     bitscore: 39.5, seeds: 164)"
                     /sec_met="Kind: biosynthetic"
                     /sec_met="NRPS/PKS subtype: NRPS"
                     /sec_met="NRPS/PKS Domain: Condensation_LCL (2-298).
                     E-value: 5e-68. Score: 220.9;"
                     /sec_met="NRPS/PKS Domain: AMP-binding (482-873). E-value:
                     1.7e-90. Score: 295.1; NRPS/PKS Domain: K17_9_00235_A1;
                     Substrate specificity predictions: no_call (Stachelhaus
                     code), arg (NRPSPredictor3 SVM), arg (pHMM), NA-n/a
                     (PrediCAT), arg (SANDPUMA ensemble); PID to NN: 36.71; SNN
                     score: 0 ."
                     /sec_met="NRPS/PKS Domain: PCP (966-1032). E-value:
                     3.3e-16. Score: 50.9;"
                     /translation="MFALSTSQEIVWLHEQMLPGSRAYNFTATLDLNGDLDEDALRAGL
                     AAVLDRHPGLRLELVETSEGLPGQRIRESCPPRLRTVDLSGEDDPEAAFAGLLRTEAET
                     PLDVHEAPLLRWTLARLGDGRHRLVHVEHHLVHDGHSFAILLRDLFTVYRAHVTGEPVV
                     LPDAPSYAEHVAAAEGPGRDERRAAGLAHWRRELDGATFDLPLPGLTQPGARRRHAGAQ
                     LRQTVEPELAERLREHSRSQGHTPFSTLLALFAELLRRHAGRTDLVVGTAVGNRPAGFE
                     ETVGMFVNTIPLRLRLDPEAGADALVDDVTDGLIRALPHQDVPVQVLTRELGLHTSGAD
                     NPLFDVMFSAHDAVLPETEVPGLDISLFEGFNTGTTRFDLDLVLIPDDRRMVGPRSGAG
                     GMTLVWDYDRDLFAEETARLLSERFLRLVRAYLDAPSAPAAALDPEPAPAVTREPAGDV
                     DDVLDPLARHGAGRVALLSGAQKLTYGELHSMADELVSRLTAAGVRRGQPVAAVLPRGA
                     HSVVTLLACLRMGAVYCPLSPNDPADRLETLLRRLRPALVLTDRESALSLPAEGLPLAL
                     LDGPDFPAAEPAEPLADAAYVIHTSGSTGLPKAVVVSRAALAHHARAAAERYALSPEDR
                     VLVFAQPSFDVALEEVLPSLLAGCCLVLPQREVPTAAELVAVLASRRVTVANLPTSYLL
                     ATRAELTEALRDGMWAPRLLVAGGERLPAAALREVLDATDATVLNAYGVTEATITSTVH
                     EVVREGFDDAAEVPLGAALPGVGVHVLGAGLRPLPAGAVGQLAVSGACLAEGYLGNKEA
                     TEARFVHAPALGGERVYLTGDLGFTGRDGLVRFLGRHDNQIKLRGYRIELEEIEAAASA
                     ELGGRSCAVALGRSAAGPCLVGFLDGGAEPDQVALHRALSGRLPAALVPSRWIRLESMP
                     LLSGGKPDRTALARIAETAEEAAPEAPETAADPAVELLAEGWREVLGHDRFTPASHFFQ
                     VGGHSLLAAQLAAWLEPRLGGRPPLRVLFQNPVLSEQAHAVAEAVR"
                     /gene="lgrB_1"
                     /protein_id="MG_K17_9_00235"
     aSDomain        273759..274646
                     /domain="Condensation"
                     /domain_subtype="Condensation_LCL"
                     /database="nrpspksdomains.hmm"
                     /evalue="5.00E-68"
                     /locus_tag="K17_9_00235"
                     /asDomain_id="nrpspksdomains_K17_9_00235_Xdom01"
                     /detection="hmmscan"
                     /score="220.9"
                     /translation="ALSTSQEIVWLHEQMLPGSRAYNFTATLDLNGDLDEDALRAGLAA
                     VLDRHPGLRLELVETSEGLPGQRIRESCPPRLRTVDLSGEDDPEAAFAGLLRTEAETPL
                     DVHEAPLLRWTLARLGDGRHRLVHVEHHLVHDGHSFAILLRDLFTVYRAHVTGEPVVLP
                     DAPSYAEHVAAAEGPGRDERRAAGLAHWRRELDGATFDLPLPGLTQPGARRRHAGAQLR
                     QTVEPELAERLREHSRSQGHTPFSTLLALFAELLRRHAGRTDLVVGTAVGNRPAGFEET
                     VGMFVNTIPLRLRLD"
     CDS_motif       273819..273920
                     /note="NRPS/PKS Motif: C2_LCL_024-062 (e-value: 2.8e-10,
                     bit-score: 32.6)"
                     /locus_tag="K17_9_00235"
                     /motif="C2_LCL_024-062"
                     /database="abmotifs"
                     /evalue="2.80E-10"
                     /asDomain_id="nrpspksmotif_K17_9_00235_0001"
                     /detection="hmmscan"
                     /score="32.6"
                     /aSTool="pksnrpsmotif"
                     /translation="AYNFTATLDLNGDLDEDALRAGLAAVLDRHPGLR"
                     /label="C2_LCL_024-062"
     CDS_motif       274149..274211
                     /note="NRPS/PKS Motif: C3_DCL_135-156 (e-value: 1.9e-06,
                     bit-score: 20.5)"
                     /locus_tag="K17_9_00235"
                     /motif="C3_DCL_135-156"
                     /database="abmotifs"
                     /evalue="1.90E-06"
                     /asDomain_id="nrpspksmotif_K17_9_00235_0002"
                     /detection="hmmscan"
                     /score="20.5"
                     /aSTool="pksnrpsmotif"
                     /translation="HHLVHDGHSFAILLRDLFTVY"
                     /label="C3_DCL_135-156"
     CDS_motif       274548..274634
                     /note="NRPS/PKS Motif: C5_LCL_267-296 (e-value: 3.2e-12,
                     bit-score: 38.8)"
                     /locus_tag="K17_9_00235"
                     /motif="C5_LCL_267-296"
                     /database="abmotifs"
                     /evalue="3.20E-12"
                     /asDomain_id="nrpspksmotif_K17_9_00235_0003"
                     /detection="hmmscan"
                     /score="38.8"
                     /aSTool="pksnrpsmotif"
                     /translation="DLVVGTAVGNRPAGFEETVGMFVNTIPLR"
                     /label="C5_LCL_267-296"
     CDS_motif       274695..274799
                     /note="NRPS/PKS Motif: C67_LCL_14fromHMM (e-value: 2.2e-06,
                     bit-score: 19.9)"
                     /locus_tag="K17_9_00235"
                     /motif="C67_LCL_14fromHMM"
                     /database="abmotifs"
                     /evalue="2.20E-06"
                     /asDomain_id="nrpspksmotif_K17_9_00235_0004"
                     /detection="hmmscan"
                     /score="19.9"
                     /aSTool="pksnrpsmotif"
                     /translation="IRALPHQDVPVQVLTRELGLHTSGADNPLFDVMFS"
                     /label="C67_LCL_14fromHMM"
     aSDomain        275199..276371
                     /domain="AMP-binding"
                     /database="nrpspksdomains.hmm"
                     /evalue="1.70E-90"
                     /aSASF_note="ASF analyisis with definition
                     StachelhausExtract (type active_site)"
                     /locus_tag="K17_9_00235"
                     /label="K17_9_00235_A1"
                     /detection="hmmscan"
                     /score="295.1"
                     /specificity="Stachelhaus code: no_call"
                     /specificity="NRPSpredictor3 SVM: arg"
                     /specificity="pHMM: arg"
                     /specificity="PrediCAT NA-n/a"
                     /specificity="SANDPUMA ensemble: arg"
                     /specificity="PID to NN: 36.71"
                     /specificity="SNN score: 0"
                     /aSASF_scaffold="Scaffold coordinates:
                     (47,48,51,93,125,127,154,162,163); scaffold residues:
                     (D,V,E,N,V,G,A,I,T); expected: (D,A,W,T,I,A,A,I,C);
                     matchArray:
                     (True,False,False,False,False,False,True,True,False);
                     emission probability array
                     (n.d.,n.d.,n.d.,n.d.,n.d.,n.d.,n.d.,n.d.,n.d.); overall
                     match: FALSE"
                     /translation="TYGELHSMADELVSRLTAAGVRRGQPVAAVLPRGAHSVVTLLACL
                     RMGAVYCPLSPNDPADRLETLLRRLRPALVLTDRESALSLPAEGLPLALLDGPDFPAAE
                     PAEPLADAAYVIHTSGSTGLPKAVVVSRAALAHHARAAAERYALSPEDRVLVFAQPSFD
                     VALEEVLPSLLAGCCLVLPQREVPTAAELVAVLASRRVTVANLPTSYLLATRAELTEAL
                     RDGMWAPRLLVAGGERLPAAALREVLDATDATVLNAYGVTEATITSTVHEVVREGFDDA
                     AEVPLGAALPGVGVHVLGAGLRPLPAGAVGQLAVSGACLAEGYLGNKEATEARFVHAPA
                     LGGERVYLTGDLGFTGRDGLVRFLGRHDNQIKLRGYRIELEEIEAAASAEL"
                     /asDomain_id="nrpspksdomains_K17_9_00235_A1"
     CDS_motif       275322..275360
                     /note="NRPS/PKS Motif: NRPS-A_a2 (e-value: 0.0025,
                     bit-score: 11.4)"
                     /locus_tag="K17_9_00235"
                     /motif="NRPS-A_a2"
                     /database="abmotifs"
                     /evalue="2.50E-03"
                     /asDomain_id="nrpspksmotif_K17_9_00235_0005"
                     /detection="hmmscan"
                     /score="11.4"
                     /aSTool="pksnrpsmotif"
                     /translation="LACLRMGAVYCPL"
                     /label="NRPS-A_a2"
     CDS_motif       275535..275591
                     /note="NRPS/PKS Motif: NRPS-A_a3 (e-value: 1.3e-07,
                     bit-score: 23.9)"
                     /locus_tag="K17_9_00235"
                     /motif="NRPS-A_a3"
                     /database="abmotifs"
                     /evalue="1.30E-07"
                     /asDomain_id="nrpspksmotif_K17_9_00235_0006"
                     /detection="hmmscan"
                     /score="23.9"
                     /aSTool="pksnrpsmotif"
                     /translation="AYVIHTSGSTGLPKAVVVS"
                     /label="NRPS-A_a3"
     CDS_motif       276114..276203
                     /note="NRPS/PKS Motif: NRPS-A_a6 (e-value: 1.5e-10,
                     bit-score: 33.3)"
                     /locus_tag="K17_9_00235"
                     /motif="NRPS-A_a6"
                     /database="abmotifs"
                     /evalue="1.50E-10"
                     /asDomain_id="nrpspksmotif_K17_9_00235_0007"
                     /detection="hmmscan"
                     /score="33.3"
                     /aSTool="pksnrpsmotif"
                     /translation="PAGAVGQLAVSGACLAEGYLGNKEATEARF"
                     /label="NRPS-A_a6"
     CDS_motif       276285..276350
                     /note="NRPS/PKS Motif: NRPS-A_a8 (e-value: 1.3e-10,
                     bit-score: 33.4)"
                     /locus_tag="K17_9_00235"
                     /motif="NRPS-A_a8"
                     /database="abmotifs"
                     /evalue="1.30E-10"
                     /asDomain_id="nrpspksmotif_K17_9_00235_0008"
                     /detection="hmmscan"
                     /score="33.4"
                     /aSTool="pksnrpsmotif"
                     /translation="FLGRHDNQIKLRGYRIELEEIE"
                     /label="NRPS-A_a8"
     aSDomain        276651..276848
                     /domain="PCP"
                     /database="nrpspksdomains.hmm"
                     /evalue="3.30E-16"
                     /locus_tag="K17_9_00235"
                     /asDomain_id="nrpspksdomains_K17_9_00235_Xdom02"
                     /detection="hmmscan"
                     /score="50.9"
                     /translation="LLAEGWREVLGHDRFTPASHFFQVGGHSLLAAQLAAWLEPRLGGR
                     PPLRVLFQNPVLSEQAHAVAE"
     gene            276857..278014
                     /locus_tag="K17_9_00236"
                     /gene="carC"
     CDS             276857..278014
                     /note="smCOG: SMCOG1006:acyl-CoA_dehydrogenase (Score:
                     305.6; E-value: 8.3e-93);"
                     /locus_tag="K17_9_00236"
                     /inference="ab initio prediction:Prodigal:2.6"
                     /inference="similar to AA sequence:UniProtKB:H6LGM6"
                     /codon_start=1
                     /EC_number="1.3.1.108"
                     /transl_table=11
                     /product="Caffeyl-CoA reductase-Etf complex subunit CarC"
                     /translation="MSTSPSSVLEADHREIVDSFTSFVRRELVPLAAELPESGDLPPAE
                     MRAYVRRRSAKLGFYAADHPEELGGSGMPFTAVVQLHHAAGSSGCPLAPYALAGSDGPS
                     PLLRQGTPEQIERYLKPLVRGEATRCLALTEPNAGSDAFRLTSTASRGDDGGWVLSGRK
                     TFVSNAGHADFAIVVAQAEAGATAFIVPMDHPRLRIGQCYAGMSGEELYELILDDVELP
                     ADAVVGGEPGIGAALGHGIDSLSRGRLVVAAMCNGIAEYALRTGVEYARERRAFGERIG
                     AYQHVQEHLVTSRAEVEAAKLLTLACARLVDDGTEAPENAALAKLTASETAVRVVDRAL
                     RVHGATGWVRGHPLEFLYRYVRMMTIIEGTSEIQKVIVARAMGLG"
                     /gene="carC"
                     /protein_id="MG_K17_9_00236"
     gene            278068..282249
                     /locus_tag="K17_9_00237"
                     /gene="tycC_1"
     CDS             278068..282249
                     /note="smCOG: SMCOG1002:AMP-dependent_synthetase_and_ligase
                     (Score: 265.9; E-value: 9e-81);"
                     /product="Tyrocidine synthase 3"
                     /inference="ab initio prediction:Prodigal:2.6"
                     /inference="similar to AA sequence:UniProtKB:O30409"
                     /codon_start=1
                     /locus_tag="K17_9_00237"
                     /transl_table=11
                     /aSProdPred="nrp-val"
                     /sec_met="Type: nrps"
                     /sec_met="Domains detected: AMP-binding (E-value: 8.2e-104,
                     bitscore: 346.1, seeds: 400); PP-binding (E-value: 1.8e-11,
                     bitscore: 43.0, seeds: 164)"
                     /sec_met="Kind: biosynthetic"
                     /sec_met="NRPS/PKS subtype: NRPS-like protein"
                     /sec_met="NRPS/PKS Domain: AMP-binding (44-447). E-value:
                     4.6e-79. Score: 257.4; NRPS/PKS Domain: K17_9_00237_A1;
                     Substrate specificity predictions: no_call (Stachelhaus
                     code), N/A (NRPSPredictor3 SVM), leu (pHMM), NA-n/a
                     (PrediCAT), no_call (SANDPUMA ensemble); PID to NN: 38.45;
                     SNN score: 0 ."
                     /sec_met="NRPS/PKS Domain: PCP (558-626). E-value: 4.3e-13.
                     Score: 40.9;"
                     /sec_met="NRPS/PKS Domain: PCP (653-719). E-value: 9.1e-13.
                     Score: 39.8;"
                     /sec_met="NRPS/PKS Domain: AMP-binding (812-1216). E-value:
                     5.5e-106. Score: 346.1; NRPS/PKS Domain: K17_9_00237_A2;
                     Substrate specificity predictions: val (Stachelhaus code),
                     val (NRPSPredictor3 SVM), val (pHMM), NA-n/a (PrediCAT),
                     val (SANDPUMA ensemble); PID to NN: 43.22; SNN score: 0 ."
                     /sec_met="NRPS/PKS Domain: PCP (1309-1376). E-value:
                     1.1e-14. Score: 46.0;"
                     /translation="MTTASVAYGAERAERGPDDVLARFADRVLRDPSAPAVEDGDLTWT
                     YAELDALADRTADALRDRVRPGDLVGVCLDRSAALVATAVALARLGAVYLPLGPRPGER
                     RLAAVADVLRVTCLIGSADALPEAARASGTLALPLPAAGANVTGEPVAAFPATPAGTRR
                     GAPEGTLYAVLTSGTTGVPKAVAVSSAALAARIDWYTGRTGCGPGDRHNLLIGVAFDPH
                     LMELWAGLTSGATLSVAPDEVRWDPEALTDWWRRAGVTVAILPTPLAELVLERPWPRDL
                     PLRHLSTGGDRLRRVPGPDVTARVDNNYGPAEATVLVTAHALNGADASVPPPIGTPLPG
                     VVACVTDADGRLVPHGEPGELRVGGDGLAIGYLDPELTARRFVPPPAGVTGTDRVYRTG
                     DRVRMGADGVLEFLGRLDAQLKVRGVRIEPAEVEAAFERDPRVLRTVVAADTAAGGGVR
                     LVAFVRPAPGAASPSADELLAAVRGWLPEQAVPAAVRFVDAFPVDVNGKVDREALLAGR
                     REGAEAPQAPSSTEAAGAPSPTEAPRTPSPTETPQTPSSTEELVVGLCRDLLGRPELGA
                     DANFLGSGGDSLSAARLLTALEEHCGVRLRAPEVLRQPDLRALAALLDARRGPVDAPPA
                     PAAESGTEPATDRTTEDLVVGLCRELLGRPELGADANFLTSGGDSLSAARLLTALEEHC
                     GVRLRAPEVLRQPDLRTLAALLDARRGPATSATRATTSAGASSTQAAAPAQATSPAQAA
                     SSAAGPAVHHPGATPDHTARATGHPDEAAGRPSGVLGRVLAHAGTTPSALAVRDGDDTL
                     TYAELTDAARRLAGVLRARGVGRGDAVGVLLPHSTGVAVTQLAVWWAGGHYVPLDAAYP
                     RARIAAMLADAGVVLTVGRKDLLEAAGVPAGRALAVSTGGAADEGAPLGERELPEPCAY
                     DADAVAYTMFTSGSTGRPKAVAIPHQAVAELVTGPEFLTVTPRDRVLFHSPLAFDASPF
                     ELWTALANGAAAVVSTADRESLDNLARDVERLGATVALFTTALFHHLAARGSAVFGVLR
                     SVIVGGEALSGRLAHAVLRRHPWLELVNGYGPTEATSFATAHRVLLADGEEPPPIGRPI
                     AGATAHVRDEHGAPVPAGVRGELWIGGSRLALGYLGQPERTAEAFVEDPADPEHGRLYR
                     TGDLVSARPDGTLDFHGRLDDQVKVRGYRIEPGEIEHALRSHAGVADAAVTVLRPDASD
                     GGSTVDARLAAFVVPADGGRPSPAALREHLAGLLPAHMVPSAWSLTDRLPVTANGKVDR
                     AALAGLPLAGPDATDTPARELTPLQQAVAAAWARALDREVTDPDADFLALGGHSLLALG
                     VVDDLREDLGVELSLAAFFASPTVAGQAELVERELAAAFGPDEDETEAGR"
                     /gene="tycC_1"
                     /protein_id="MG_K17_9_00237"
     aSDomain        278200..279408
                     /domain="AMP-binding"
                     /database="nrpspksdomains.hmm"
                     /evalue="4.60E-79"
                     /aSASF_note="ASF analyisis with definition
                     StachelhausExtract (type active_site)"
                     /locus_tag="K17_9_00237"
                     /label="K17_9_00237_A1"
                     /detection="hmmscan"
                     /score="257.4"
                     /specificity="Stachelhaus code: no_call"
                     /specificity="NRPSpredictor3 SVM: N/A"
                     /specificity="pHMM: leu"
                     /specificity="PrediCAT NA-n/a"
                     /specificity="SANDPUMA ensemble: no_call"
                     /specificity="PID to NN: 38.45"
                     /specificity="SNN score: 0"
                     /aSASF_scaffold="Scaffold coordinates:
                     (47,48,51,93,125,127,154,162,163); scaffold residues:
                     (D,P,M,I,S,G,N,V,L); expected: (D,A,W,T,I,A,A,I,C);
                     matchArray:
                     (True,False,False,False,False,False,False,False,False);
                     emission probability array
                     (n.d.,n.d.,n.d.,n.d.,n.d.,n.d.,n.d.,n.d.,n.d.); overall
                     match: FALSE"
                     /translation="TYAELDALADRTADALRDRVRPGDLVGVCLDRSAALVATAVALAR
                     LGAVYLPLGPRPGERRLAAVADVLRVTCLIGSADALPEAARASGTLALPLPAAGANVTG
                     EPVAAFPATPAGTRRGAPEGTLYAVLTSGTTGVPKAVAVSSAALAARIDWYTGRTGCGP
                     GDRHNLLIGVAFDPHLMELWAGLTSGATLSVAPDEVRWDPEALTDWWRRAGVTVAILPT
                     PLAELVLERPWPRDLPLRHLSTGGDRLRRVPGPDVTARVDNNYGPAEATVLVTAHALNG
                     ADASVPPPIGTPLPGVVACVTDADGRLVPHGEPGELRVGGDGLAIGYLDPELTARRFVP
                     PPAGVTGTDRVYRTGDRVRMGADGVLEFLGRLDAQLKVRGVRIEPAEVEAAFERDPRVL
                     RTVV"
                     /asDomain_id="nrpspksdomains_K17_9_00237_A1"
     CDS_motif       278323..278358
                     /note="NRPS/PKS Motif: NRPS-A_a2 (e-value: 2.2, bit-score:
                     2.6)"
                     /locus_tag="K17_9_00237"
                     /motif="NRPS-A_a2"
                     /database="abmotifs"
                     /evalue="2.20E+00"
                     /asDomain_id="nrpspksmotif_K17_9_00237_0001"
                     /detection="hmmscan"
                     /score="2.6"
                     /aSTool="pksnrpsmotif"
                     /translation="ALARLGAVYLPL"
                     /label="NRPS-A_a2"
     CDS_motif       278578..278631
                     /note="NRPS/PKS Motif: NRPS-A_a3 (e-value: 2.2e-05,
                     bit-score: 17.2)"
                     /locus_tag="K17_9_00237"
                     /motif="NRPS-A_a3"
                     /database="abmotifs"
                     /evalue="2.20E-05"
                     /asDomain_id="nrpspksmotif_K17_9_00237_0002"
                     /detection="hmmscan"
                     /score="17.2"
                     /aSTool="pksnrpsmotif"
                     /translation="YAVLTSGTTGVPKAVAVS"
                     /label="NRPS-A_a3"
     CDS_motif       278989..279015
                     /note="NRPS/PKS Motif: NRPS-A_a5 (e-value: 0.029,
                     bit-score: 7.5)"
                     /locus_tag="K17_9_00237"
                     /motif="NRPS-A_a5"
                     /database="abmotifs"
                     /evalue="2.90E-02"
                     /asDomain_id="nrpspksmotif_K17_9_00237_0003"
                     /detection="hmmscan"
                     /score="7.5"
                     /aSTool="pksnrpsmotif"
                     /translation="NYGPAEATV"
                     /label="NRPS-A_a5"
     CDS_motif       279127..279213
                     /note="NRPS/PKS Motif: NRPS-A_a6 (e-value: 7.7e-11,
                     bit-score: 34.2)"
                     /locus_tag="K17_9_00237"
                     /motif="NRPS-A_a6"
                     /database="abmotifs"
                     /evalue="7.70E-11"
                     /asDomain_id="nrpspksmotif_K17_9_00237_0004"
                     /detection="hmmscan"
                     /score="34.2"
                     /aSTool="pksnrpsmotif"
                     /translation="PHGEPGELRVGGDGLAIGYLDPELTARRF"
                     /label="NRPS-A_a6"
     CDS_motif       279301..279366
                     /note="NRPS/PKS Motif: NRPS-A_a8 (e-value: 2.3e-09,
                     bit-score: 29.4)"
                     /locus_tag="K17_9_00237"
                     /motif="NRPS-A_a8"
                     /database="abmotifs"
                     /evalue="2.30E-09"
                     /asDomain_id="nrpspksmotif_K17_9_00237_0005"
                     /detection="hmmscan"
                     /score="29.4"
                     /aSTool="pksnrpsmotif"
                     /translation="FLGRLDAQLKVRGVRIEPAEVE"
                     /label="NRPS-A_a8"
     aSDomain        279742..279945
                     /domain="PCP"
                     /database="nrpspksdomains.hmm"
                     /evalue="4.30E-13"
                     /locus_tag="K17_9_00237"
                     /asDomain_id="nrpspksdomains_K17_9_00237_Xdom01"
                     /detection="hmmscan"
                     /score="40.9"
                     /translation="ELVVGLCRDLLGRPELGADANFLGSGGDSLSAARLLTALEEHCGV
                     RLRAPEVLRQPDLRALAALLDAR"
     CDS_motif       279772..280077
                     /note="NRPS/PKS Motif: NRPS-A_a6 (e-value: 475.0,
                     bit-score: -4.4)"
                     /locus_tag="K17_9_00237"
                     /motif="NRPS-A_a6"
                     /database="abmotifs"
                     /evalue="4.75E+02"
                     /asDomain_id="nrpspksmotif_K17_9_00237_0006"
                     /detection="hmmscan"
                     /score="-4.4"
                     /aSTool="pksnrpsmotif"
                     /translation="LGRPELGADANFLGSGGDSLSAARLLTALEEHCGVRLRAPEVLRQ
                     PDLRALAALLDARRGPVDAPPAPAAESGTEPATDRTTEDLVVGLCRELLGRPELGAD"
                     /label="NRPS-A_a6"
     aSDomain        280027..280224
                     /domain="PCP"
                     /database="nrpspksdomains.hmm"
                     /evalue="9.10E-13"
                     /locus_tag="K17_9_00237"
                     /asDomain_id="nrpspksdomains_K17_9_00237_Xdom02"
                     /detection="hmmscan"
                     /score="39.8"
                     /translation="VVGLCRELLGRPELGADANFLTSGGDSLSAARLLTALEEHCGVRL
                     RAPEVLRQPDLRTLAALLDAR"
     aSDomain        280504..281715
                     /domain="AMP-binding"
                     /database="nrpspksdomains.hmm"
                     /evalue="5.50E-106"
                     /aSASF_note="ASF analyisis with definition
                     StachelhausExtract (type active_site)"
                     /locus_tag="K17_9_00237"
                     /label="K17_9_00237_A2"
                     /detection="hmmscan"
                     /score="346.1"
                     /specificity="Stachelhaus code: val"
                     /specificity="NRPSpredictor3 SVM: val"
                     /specificity="pHMM: val"
                     /specificity="PrediCAT NA-n/a"
                     /specificity="SANDPUMA ensemble: val"
                     /specificity="PID to NN: 43.22"
                     /specificity="SNN score: 0"
                     /aSASF_scaffold="Scaffold coordinates:
                     (47,48,51,93,125,127,154,162,163); scaffold residues:
                     (D,A,F,L,I,G,G,S,F); expected: (D,A,W,T,I,A,A,I,C);
                     matchArray:
                     (True,True,False,False,True,False,False,False,False);
                     emission probability array
                     (n.d.,n.d.,n.d.,n.d.,n.d.,n.d.,n.d.,n.d.,n.d.); overall
                     match: FALSE"
                     /translation="TYAELTDAARRLAGVLRARGVGRGDAVGVLLPHSTGVAVTQLAVW
                     WAGGHYVPLDAAYPRARIAAMLADAGVVLTVGRKDLLEAAGVPAGRALAVSTGGAADEG
                     APLGERELPEPCAYDADAVAYTMFTSGSTGRPKAVAIPHQAVAELVTGPEFLTVTPRDR
                     VLFHSPLAFDASPFELWTALANGAAAVVSTADRESLDNLARDVERLGATVALFTTALFH
                     HLAARGSAVFGVLRSVIVGGEALSGRLAHAVLRRHPWLELVNGYGPTEATSFATAHRVL
                     LADGEEPPPIGRPIAGATAHVRDEHGAPVPAGVRGELWIGGSRLALGYLGQPERTAEAF
                     VEDPADPEHGRLYRTGDLVSARPDGTLDFHGRLDDQVKVRGYRIEPGEIEHALRSHAGV
                     ADAAV"
                     /asDomain_id="nrpspksdomains_K17_9_00237_A2"
     CDS_motif       280627..280668
                     /note="NRPS/PKS Motif: NRPS-A_a2 (e-value: 0.00032,
                     bit-score: 14.1)"
                     /locus_tag="K17_9_00237"
                     /motif="NRPS-A_a2"
                     /database="abmotifs"
                     /evalue="3.20E-04"
                     /asDomain_id="nrpspksmotif_K17_9_00237_0007"
                     /detection="hmmscan"
                     /score="14.1"
                     /aSTool="pksnrpsmotif"
                     /translation="LAVWWAGGHYVPLD"
                     /label="NRPS-A_a2"
     CDS_motif       280873..280932
                     /note="NRPS/PKS Motif: NRPS-A_a3 (e-value: 3.2e-08,
                     bit-score: 25.8)"
                     /locus_tag="K17_9_00237"
                     /motif="NRPS-A_a3"
                     /database="abmotifs"
                     /evalue="3.20E-08"
                     /asDomain_id="nrpspksmotif_K17_9_00237_0008"
                     /detection="hmmscan"
                     /score="25.8"
                     /aSTool="pksnrpsmotif"
                     /translation="AYTMFTSGSTGRPKAVAIPH"
                     /label="NRPS-A_a3"
     CDS_motif       281299..281319
                     /note="NRPS/PKS Motif: NRPS-A_a5 (e-value: 0.31, bit-score:
                     4.6)"
                     /locus_tag="K17_9_00237"
                     /motif="NRPS-A_a5"
                     /database="abmotifs"
                     /evalue="3.10E-01"
                     /asDomain_id="nrpspksmotif_K17_9_00237_0009"
                     /detection="hmmscan"
                     /score="4.6"
                     /aSTool="pksnrpsmotif"
                     /translation="YGPTEAT"
                     /label="NRPS-A_a5"
     CDS_motif       281434..281523
                     /note="NRPS/PKS Motif: NRPS-A_a6 (e-value: 4.6e-14,
                     bit-score: 44.5)"
                     /locus_tag="K17_9_00237"
                     /motif="NRPS-A_a6"
                     /database="abmotifs"
                     /evalue="4.60E-14"
                     /asDomain_id="nrpspksmotif_K17_9_00237_0010"
                     /detection="hmmscan"
                     /score="44.5"
                     /aSTool="pksnrpsmotif"
                     /translation="PAGVRGELWIGGSRLALGYLGQPERTAEAF"
                     /label="NRPS-A_a6"
     CDS_motif       281608..281673
                     /note="NRPS/PKS Motif: NRPS-A_a8 (e-value: 4.4e-12,
                     bit-score: 37.9)"
                     /locus_tag="K17_9_00237"
                     /motif="NRPS-A_a8"
                     /database="abmotifs"
                     /evalue="4.40E-12"
                     /asDomain_id="nrpspksmotif_K17_9_00237_0011"
                     /detection="hmmscan"
                     /score="37.9"
                     /aSTool="pksnrpsmotif"
                     /translation="FHGRLDDQVKVRGYRIEPGEIE"
                     /label="NRPS-A_a8"
     aSDomain        281995..282195
                     /domain="PCP"
                     /database="nrpspksdomains.hmm"
                     /evalue="1.10E-14"
                     /locus_tag="K17_9_00237"
                     /asDomain_id="nrpspksdomains_K17_9_00237_Xdom03"
                     /detection="hmmscan"
                     /score="46.0"
                     /translation="QAVAAAWARALDREVTDPDADFLALGGHSLLALGVVDDLREDLGV
                     ELSLAAFFASPTVAGQAELVER"
     gene            282246..284843
                     /locus_tag="K17_9_00238"
                     /gene="cmdD_1"
     CDS             282246..284843
                     /note="smCOG:
                     SMCOG1127:condensation_domain-containing_protein (Score:
                     334.9; E-value: 9.9e-101);"
                     /product="Chondramide synthase cmdD"
                     /inference="ab initio prediction:Prodigal:2.6"
                     /inference="similar to AA sequence:UniProtKB:Q0VZ70"
                     /codon_start=1
                     /locus_tag="K17_9_00238"
                     /transl_table=11
                     /aSProdPred
                     /sec_met="Type: nrps"
                     /sec_met="Domains detected: Condensation (E-value: 3.6e-52,
                     bitscore: 175.9, seeds: 42); PP-binding (E-value: 1.4e-10,
                     bitscore: 40.1, seeds: 164)"
                     /sec_met="Kind: biosynthetic"
                     /sec_met="NRPS/PKS subtype: Hybrid PKS-NRPS"
                     /sec_met="NRPS/PKS Domain: Condensation_LCL (36-326).
                     E-value: 7.6e-72. Score: 233.4;"
                     /sec_met="NRPS/PKS Domain: PCP (487-550). E-value: 2.7e-16.
                     Score: 51.1;"
                     /translation="MTAAQDVARQEELLRRARRRAADARTTPAPTREDSGPAPLSHAQH
                     RMWLMERLGHTGALYNVPFATRVRGPFDREAFGRALDWLVRRHEVLRTRYRQADGEPYQ
                     EVLPPTPVPLPVVEAAADAAGPLLRAEAERPFDLAEGPVLRALLLRHGPEDHTVLLTMH
                     HIAVDGGGLEIVARELGDRYRAVVEGRPDGPEDPAPRYTEFARRERSAPEDEEGTAYWA
                     QRLAGARPPALPGPADGGSRGSRGEGHFITALLPAGTVEGLREAGRTHRATLFTVVLAA
                     AFGALLEATGREDLVVGCASGHRDRAADRNLVGLCVNTLPVRPDLTGAEDFTALLDLVR
                     DELLRAQRYRHVPFDAIVRRLDPSARDTDGGALVGVTADVVSGPVGLRLPDAECVPVDV
                     PLGTAKFGLGFFLEEATEGRPARCVVQYDAGRLAGGAARALLDGFAALLTGVAAAGNAA
                     LRRPAGPRAAEEAPARPSDHLPGPTPEVEAVFTDLLGQRPGPDGDFFLLGGHSLLAVRV
                     AERLRERFRAPLTGLDVLEHRTPRALAALLDERTARRAAARPAAARRTATRAGTVLVTG
                     GTGGVGAFVLRELAARGRPVRALVRPESAHLVPDGPDVEIAEGDLTDPDSLRAAARGVD
                     AIIHSACTFTSPEVDVAAMRALLDGRRPGPFVFVSSVDAYGSPSVADVAEGAPSEEPLS
                     AYGRGKLDCERLLLDAAGPGGGASVVRAPIVWGDHPRLRDQLRWGATGDLYQAARAGGP
                     VVLPAAGAVPASGDSWAGAPWIHAAALARVLTHCVERPVDGVVNAIGGHVAWSDFAQEL
                     VRLLGTSGPVVPADASAPGLRHRHRHRAEALAELLVPRAGEGWRDVLAAMLRG"
                     /gene="cmdD_1"
                     /protein_id="MG_K17_9_00238"
     aSDomain        282354..283223
                     /domain="Condensation"
                     /domain_subtype="Condensation_LCL"
                     /database="nrpspksdomains.hmm"
                     /evalue="7.60E-72"
                     /locus_tag="K17_9_00238"
                     /asDomain_id="nrpspksdomains_K17_9_00238_Xdom01"
                     /detection="hmmscan"
                     /score="233.4"
                     /translation="PAPLSHAQHRMWLMERLGHTGALYNVPFATRVRGPFDREAFGRAL
                     DWLVRRHEVLRTRYRQADGEPYQEVLPPTPVPLPVVEAAADAAGPLLRAEAERPFDLAE
                     GPVLRALLLRHGPEDHTVLLTMHHIAVDGGGLEIVARELGDRYRAVVEGRPDGPEDPAP
                     RYTEFARRERSAPEDEEGTAYWAQRLAGARPPALPGPADGGSRGSRGEGHFITALLPAG
                     TVEGLREAGRTHRATLFTVVLAAAFGALLEATGREDLVVGCASGHRDRAADRNLVGLCV
                     NTLPVRPDL"
     CDS_motif       282417..282533
                     /note="NRPS/PKS Motif: C2_LCL_024-062 (e-value: 1.4e-17,
                     bit-score: 56.0)"
                     /locus_tag="K17_9_00238"
                     /motif="C2_LCL_024-062"
                     /database="abmotifs"
                     /evalue="1.40E-17"
                     /asDomain_id="nrpspksmotif_K17_9_00238_0001"
                     /detection="hmmscan"
                     /score="56.0"
                     /aSTool="pksnrpsmotif"
                     /translation="ALYNVPFATRVRGPFDREAFGRALDWLVRRHEVLRTRYR"
                     /label="C2_LCL_024-062"
     CDS_motif       282729..282794
                     /note="NRPS/PKS Motif: C3_LCL_132-143 (e-value: 1.5e-06,
                     bit-score: 20.9)"
                     /locus_tag="K17_9_00238"
                     /motif="C3_LCL_132-143"
                     /database="abmotifs"
                     /evalue="1.50E-06"
                     /asDomain_id="nrpspksmotif_K17_9_00238_0002"
                     /detection="hmmscan"
                     /score="20.9"
                     /aSTool="pksnrpsmotif"
                     /translation="MHHIAVDGGGLEIVARELGDRY"
                     /label="C3_LCL_132-143"
     CDS_motif       283125..283214
                     /note="NRPS/PKS Motif: C5_LCL_267-296 (e-value: 4.5e-08,
                     bit-score: 25.6)"
                     /locus_tag="K17_9_00238"
                     /motif="C5_LCL_267-296"
                     /database="abmotifs"
                     /evalue="4.50E-08"
                     /asDomain_id="nrpspksmotif_K17_9_00238_0003"
                     /detection="hmmscan"
                     /score="25.6"
                     /aSTool="pksnrpsmotif"
                     /translation="DLVVGCASGHRDRAADRNLVGLCVNTLPVR"
                     /label="C5_LCL_267-296"
     CDS_motif       283263..283334
                     /note="NRPS/PKS Motif: C67_LCL_14fromHMM (e-value: 2.5e-05,
                     bit-score: 16.5)"
                     /locus_tag="K17_9_00238"
                     /motif="C67_LCL_14fromHMM"
                     /database="abmotifs"
                     /evalue="2.50E-05"
                     /asDomain_id="nrpspksmotif_K17_9_00238_0004"
                     /detection="hmmscan"
                     /score="16.5"
                     /aSTool="pksnrpsmotif"
                     /translation="RDELLRAQRYRHVPFDAIVRRLDP"
                     /label="C67_LCL_14fromHMM"
     CDS_motif       283563..283802
                     /note="NRPS/PKS Motif: C3_starter_134-155 (e-value: 704.0,
                     bit-score: -3.6)"
                     /locus_tag="K17_9_00238"
                     /motif="C3_starter_134-155"
                     /database="abmotifs"
                     /evalue="7.04E+02"
                     /asDomain_id="nrpspksmotif_K17_9_00238_0005"
                     /detection="hmmscan"
                     /score="-3.6"
                     /aSTool="pksnrpsmotif"
                     /translation="LLDGFAALLTGVAAAGNAALRRPAGPRAAEEAPARPSDHLPGPTP
                     EVEAVFTDLLGQRPGPDGDFFLLGGHSLLAVRVAE"
                     /label="C3_starter_134-155"
     aSDomain        283707..283895
                     /domain="PCP"
                     /database="nrpspksdomains.hmm"
                     /evalue="2.70E-16"
                     /locus_tag="K17_9_00238"
                     /asDomain_id="nrpspksdomains_K17_9_00238_Xdom02"
                     /detection="hmmscan"
                     /score="51.1"
                     /translation="AVFTDLLGQRPGPDGDFFLLGGHSLLAVRVAERLRERFRAPLTGL
                     DVLEHRTPRALAALLDER"
     CDS_motif       283956..284027
                     /note="NRPS/PKS Motif: PKSI-KR_m1 (e-value: 5.2e-07,
                     bit-score: 22.3)"
                     /locus_tag="K17_9_00238"
                     /motif="PKSI-KR_m1"
                     /database="abmotifs"
                     /evalue="5.20E-07"
                     /asDomain_id="nrpspksmotif_K17_9_00238_0006"
                     /detection="hmmscan"
                     /score="22.3"
                     /aSTool="pksnrpsmotif"
                     /translation="TVLVTGGTGGVGAFVLRELAARGR"
                     /label="PKSI-KR_m1"
     CDS_motif       284112..284213
                     /note="NRPS/PKS Motif: C2_DCL_024-062 (e-value: 289.0,
                     bit-score: -4.3)"
                     /locus_tag="K17_9_00238"
                     /motif="C2_DCL_024-062"
                     /database="abmotifs"
                     /evalue="2.89E+02"
                     /asDomain_id="nrpspksmotif_K17_9_00238_0007"
                     /detection="hmmscan"
                     /score="-4.3"
                     /aSTool="pksnrpsmotif"
                     /translation="DPDSLRAAARGVDAIIHSACTFTSPEVDVAAMRA"
                     /label="C2_DCL_024-062"
     gene            285160..286566
                     /locus_tag="K17_9_00239"
                     /gene="mmpI_1"
     CDS             285160..286566
                     /product="Major membrane protein I"
                     /inference="ab initio prediction:Prodigal:2.6"
                     /inference="similar to AA sequence:UniProtKB:P46841"
                     /codon_start=1
                     /locus_tag="K17_9_00239"
                     /transl_table=11
                     /note="smCOG: SMCOG1133:Transcription_regulator,_crp
                     (Score: 40.7; E-value: 2.6e-12);"
                     /translation="MSVGEEIRTEEDRPQQSLGTAAARNLATTTKSEPQMQEITSRWLL
                     KMLPWTQVQGGTYRVNRRLTFTVGDGRVTFVKTGDRVEVIPAELAELAVLHGFEDQEVL
                     TELARRCEQREYGAGDILATKGEPVEGVVLLAHGRVEKVGEGPYGDDAVHGVLADGAHF
                     GGDMLLASDATWEFTARAATACTVLVLPKLAFDQAVERSESLRGHVERMRALPAQRTNE
                     YGEKEIELRADHRGEADIPGTFVDYEEHPREYELSVAQTVLRIHTRVADLYNQPMNQME
                     QQLRLTVEALKERQEHELINNREFGLLNNCEYDQRLQPHDGVPSPDDLDELLSRRRGSK
                     LFLAHPKAIAAIGREFNKRGLVPETIDMGGHRIPTWRGVPIFPCNKIPVTEARTTSIIC
                     MRTGQAEQGVIGLRQAGIPDEIEPSLSVRFMGINEQAVMSYLVTAYYSAAVLVPDALGV
                     LENVEIGRWS"
                     /gene="mmpI_1"
                     /protein_id="MG_K17_9_00239"
     gene            286693..288900
                     /locus_tag="K17_9_00240"
                     /gene="cyc2_1"
     CDS             286693..288900
                     /product="Germacradienol/geosmin synthase"
                     /inference="ab initio prediction:Prodigal:2.6"
                     /inference="similar to AA sequence:UniProtKB:Q9X839"
                     /codon_start=1
                     /locus_tag="K17_9_00240"
                     /transl_table=11
                     /note="Cyclization pattern: 1-10-STC"
                     /note="Nearest neighbour: Geosmin Synthase (WP_011030632,
                     Streptomyces coelicolor A3(2))"
                     /note="Best known BLAST hit: Geosmin Synthase
                     (WP_011030632, 66.8 %ID)"
                     /note="smCOG:
                     SMCOG1052:Terpene_synthase/cyclase_metal-binding_domain_pro
                     tein (Score: 483.5; E-value: 5.6e-147);"
                     /sec_met="Type: terpene"
                     /sec_met="Domains detected: Terpene_synth_C (E-value:
                     3.1e-31, bitscore: 107.4, seeds: 87)"
                     /sec_met="Kind: biosynthetic"
                     /translation="MTQPFTLPAFYMNHPARLNPHLEEARAHAREWARGMGMLEGSGVW
                     DQADLDAHDYALLCAYTHPDCDGPALSLVTDWYVWVFFFDDHFLELFKRTQDREGGRAY
                     LDRLPAFMPMDPGAAVPEPTHPVEAGLADLWARTVPHMSAGWRERFAESTRNLLNESLW
                     ELSNINEGRIANPVEYIEMRRKVGGAPWSAGLVEYAAGAEVPGSVAGSRPMRVLSDTFA
                     DAVHLRNDIFSYQREIEDEGELSNGILVLETFLGCGTQEAAEAVNDLLTSRMQQFEHTV
                     VTELPSLFVENALGPADCRAVLAYAKGLQDWQSGGHEWHMRSSRYMNKEVRQETGLLPG
                     PTGPGTSGLDLRPLFAATGARRLRAHTHVPHQRVGPSELPEFDVPFTLRLCPHLDRARP
                     NTVEWAREMGMLAPQPGVPASYIWDERKLYGYDFPLCAAGLHPDATLEELDLASQWLTW
                     GTYGDDYYPVVYGRPRDLVGARLTHARLLTLMPLDLTEAPAAVPLTALERGLVDLWERT
                     AGPMDAAGRSQLRDAIEVMCESWLWELRNTAEHRVPEPVDYIEMRRATFGSDLTIALCR
                     VGHGRAVPDEVYRSGTVRSLENAAIDYATLLNDVFSYQKEIEYEGEVHNAVLVVQTFFG
                     CDRHAALRIVDDLMRGRMSQFRHVATHELPVLYADAGLGSEARAALEGYVKELENWLSG
                     ILNWHRGCRRYRPEDLERNFRFLPVAEPSAYLPAVPWGAAR"
                     /gene="cyc2_1"
                     /protein_id="MG_K17_9_00240"
     gene            complement(288943..289179)
                     /locus_tag="K17_9_00241"
     CDS             complement(288943..289179)
                     /locus_tag="K17_9_00241"
                     /inference="ab initio prediction:Prodigal:2.6"
                     /codon_start=1
                     /product="hypothetical protein"
                     /transl_table=11
                     /translation="MARCEVCGNDYDMAFYVETQDGARHAFDSFSCAIHHMAPICEHCR
                     VRVIGHGVEAGGQWYCGAHCARQAGKVGIVDRV"
                     /protein_id="MG_K17_9_00241"
     gene            complement(289322..290248)
                     /locus_tag="K17_9_00242"
     CDS             complement(289322..290248)
                     /locus_tag="K17_9_00242"
                     /inference="ab initio prediction:Prodigal:2.6"
                     /codon_start=1
                     /product="hypothetical protein"
                     /transl_table=11
                     /translation="MGITVEYEDGQDAADADARRYEELYAGLPMPLPDLARAAADRPAW
                     TVVARRPDGGLLGWAEVHPPAAPDADAADVQWLLVSRERERLSAGVPVRRAATAEERET
                     AGRLLRGAARRAAAAGLPALEWTGADGDGAAADLGAAAYEEPGGRWTTAVPLADWRRPA
                     GLPPVTVRQVTVPAAAGLLAEHARLYSEVTGRPYTPREAAAVLRDLPPLPHLTLDLLTP
                     AGRTAAQATAVVAGTEALVDVVFRGAAADGGAVSGLLGELVARLRRDHPGAAALEVQEH
                     GDPVTAEALAAAGLRRTGRWYRYRLEL"
                     /protein_id="MG_K17_9_00242"
     gene            290360..290908
                     /locus_tag="K17_9_00243"
     CDS             290360..290908
                     /locus_tag="K17_9_00243"
                     /inference="ab initio prediction:Prodigal:2.6"
                     /codon_start=1
                     /product="hypothetical protein"
                     /transl_table=11
                     /translation="MRPSPAAVTAALLVLALPAGAATAAEAPPSGVRAGAAHAVPAAPV
                     RITEGQVREAAPGTPLLYPSVTSCLTVTVRLAGGGLVGAHASLFQVPGELRSDAILPAL
                     RARVGHRPVRSVEVKGALGAWHPGYLTKAIEAYGPDEEVPVPSGPDAEGVARAVARALG
                     QPRAAVTVADVPDGDLTVR"
                     /protein_id="MG_K17_9_00243"
     gene            291203..292705
                     /locus_tag="K17_9_00244"
                     /gene="pcaK"
     CDS             291203..292705
                     /product="4-hydroxybenzoate transporter PcaK"
                     /inference="ab initio prediction:Prodigal:2.6"
                     /inference="similar to AA sequence:UniProtKB:Q43975"
                     /codon_start=1
                     /locus_tag="K17_9_00244"
                     /transl_table=11
                     /note="smCOG: SMCOG1169:sugar_transport_protein (Score:
                     282.9; E-value: 7.3e-86);"
                     /translation="MATVEQRSDGAGGDTGTVTTSVPARLDRLPWSRWHWMVVIGLGTV
                     WILDGLEVTVVGNIASRLSEHGSGLDISSAQVTGLAAALYVAGACVGALFFGWLTDRLG
                     RKRLFMLTLAVYLAATALTGLAVDSWWFFLFRFLTGCGIGGEYAAINSAVDELIPASYR
                     GRVDLIINGSFWIGAVGGSLLSVLMLDTDLFPAWLGWRLTFGLGVVLGLVILLVRRNVP
                     ESPRWLFIHGRGEEAEELVDSIERQVAADTGRPCEPVDRKITIHRRGSVGFLTIARTVF
                     RDYPRRSALGLALFIGQAFLYNAITFGFGSILTDFFSVPSGHTGYYFAVIAFVNFLGPL
                     LLGRLFDTVGRRPMITGTYVLSGLLLFGTAWLFGRGSLTAATMTACWCTVLFFASAGAS
                     SAYLTVSEIFPMETRALAIAFFYAVGTAAGGITGPLLFAKLTGSGVVGDTVLAFQIGAA
                     LMTAAGVVAGFLALPAERRSLEDIATPLTAARADTGTPTGTP"
                     /gene="pcaK"
                     /protein_id="MG_K17_9_00244"
     gene            292991..293629
                     /locus_tag="K17_9_00245"
     CDS             292991..293629
                     /locus_tag="K17_9_00245"
                     /inference="ab initio prediction:Prodigal:2.6"
                     /codon_start=1
                     /product="hypothetical protein"
                     /transl_table=11
                     /translation="MRLYARRISVTAGLAALAGAIVLNGPSAQAAPPAPADAATARSYV
                     DALTVRPEGTLDGYSRAQFPHWITQHGQCNTREVVLQRDGQDVEQDAKCAAVEGTWYSP
                     YDGATWHDAADIDIDHVVPLAEAWRSGADKWTKADRQKFANDLTRSQLIAVTDRVNQAK
                     GDKDPAKWMPSRADYACTYVRMWVTVKHDYKLTVDSAEKNKLAAVLKGC"
                     /protein_id="MG_K17_9_00245"
     gene            complement(293661..294824)
                     /locus_tag="K17_9_00246"
     CDS             complement(293661..294824)
                     /locus_tag="K17_9_00246"
                     /inference="ab initio prediction:Prodigal:2.6"
                     /codon_start=1
                     /product="hypothetical protein"
                     /transl_table=11
                     /translation="MTNERERIRRELVADPRVVEAVVDAVHRRVPAYADLDDGRRGEVR
                     AIAAWALERFLHLWAVDGDIGPADLRRFRGIAAARAADGRPLPAVLRAYRVAAAVLVDE
                     IAGRADPSAAADAFALTRQLLTTLDTLCEVMAGSYTATSDRLAGDRAQALRLLLDDLIA
                     GRHASVGAVTDRAARLGVELPYPYCLLVAGPGPDDHPADPAELLTLLTSLAAGTPLATT
                     QGPRAVLLLPAAAAAAAPHVLRERGLRGCAITGEGLDRIAVAHRLATGALATAPEHAHR
                     PGRLLTDADAHVLALLAGHPATDAEHIGRLVLGPLARPAQHHLLEALTAYLDTGSATAA
                     ARGLRLHPQSLRYRLRRVRELTGRDPRDPWQRLTLDIARTVAGPPPG"
                     /protein_id="MG_K17_9_00246"
     gene            294940..296115
                     /locus_tag="K17_9_00247"
     CDS             294940..296115
                     /product="Lactate 2-monooxygenase"
                     /inference="ab initio prediction:Prodigal:2.6"
                     /inference="similar to AA sequence:UniProtKB:P21795"
                     /codon_start=1
                     /locus_tag="K17_9_00247"
                     /EC_number="1.13.12.4"
                     /translation="MTTTPRWADYQYEIYLNGLSGAVPRLPADPSRLEELVERRLGAGP
                     AGYVIGAAGTGSTARANRAALDRWRIVPRMLRDVAERDLSVELFGRRLPAPLALAPVGI
                     LSIAHPDAEPAAARAAAARGVPYVLSSASSTPMERVAEAMGDAERWFQLYWPKDREVAR
                     SFLSRARAAGYTALFVTLDTPLLSWRPRDLDQAYLPFLHGVGTANYFSDPAFRAGLAKP
                     VEEDREAAIRHFLGMFSDAGKTWPDLAFLREHWDGPIVLKGVLHPDDARAATDAGMDGV
                     VVSNHGGRQVAGAVAAADALPDVVAAAGDRLTVLFDSGIRTGDDVFKALALGARAVLLG
                     RPYVYGLALDGQAGVDHVIRCLLAELDLTLALSGHAGPASPGPSDLIREAL"
                     /transl_table=11
                     /protein_id="MG_K17_9_00247"
     gene            296112..297086
                     /locus_tag="K17_9_00248"
     CDS             296112..297086
                     /product="Hydroxypyruvate reductase"
                     /inference="ab initio prediction:Prodigal:2.6"
                     /inference="similar to AA sequence:UniProtKB:Q9X1C1"
                     /codon_start=1
                     /locus_tag="K17_9_00248"
                     /EC_number="1.1.1.81"
                     /note="smCOG: SMCOG1072:dehydrogenase (Score: 306.4;
                     E-value: 1.258e-92);"
                     /translation="MSEPRNVLAIVSPHVGGRTAGAALAGLFPDRARVTVVETADEDPA
                     ALREAHVVITGLGPVTAAHIAAAPALELVQCASHGYDYVDLDAARARSVPVCTIGSSGA
                     ERQNVAEQTFALMLALAKRLVPAHTALAEGDWALPRLQSSITELSGKTLGIVGLGTIGT
                     EVARRAAAFDMSIVYSGPEAAPPETEARLGARRVELEELLRTSDYVTLHAPLTDATRHL
                     LDAGRLALLKPTAFVVNTARGALIDQEALADALEAGALAGAGLDVFEPEPPPASLRLLR
                     APNVVLSPHVAGVTRETLVRIAVAAVQNVLEHFEGKSPRDVVS"
                     /transl_table=11
                     /protein_id="MG_K17_9_00248"
     gene            297116..297931
                     /locus_tag="K17_9_00249"
     CDS             297116..297931
                     /locus_tag="K17_9_00249"
                     /inference="ab initio prediction:Prodigal:2.6"
                     /codon_start=1
                     /product="hypothetical protein"
                     /transl_table=11
                     /translation="MHRRTARRGRLHRALLCGVLALLPAFAGGVAAAPSATAGTLAQAC
                     GADTTALGRADRPVAGTLVSAVRADGRTEQFQQFYDTSSMGGLPFVWHRSQDRPGGAYG
                     AWERVSATPVGPKLYEVDAAENALGGLEVFFSSYGGFCHTVLRAPGGEWPPTESFELAP
                     PPYHGGLTLFKDRGGRLHAFAASRSTGAAIEMRRQYLSPADAWSQVGSTERVPESDVGL
                     SAPSVTQLPDGRLRLVAREWNRDRYWTITERERFPSWEPWRLCADAACS"
                     /protein_id="MG_K17_9_00249"
     gene            298120..298692
                     /locus_tag="K17_9_00250"
     CDS             298120..298692
                     /note="smCOG: SMCOG1089:methyltransferase (Score: 80.3;
                     E-value: 2.6e-24);"
                     /product="putative S-adenosylmethionine-dependent
                     methyltransferase/MSMEI_2290"
                     /inference="ab initio prediction:Prodigal:2.6"
                     /inference="similar to AA sequence:UniProtKB:A0QUV5"
                     /codon_start=1
                     /locus_tag="K17_9_00250"
                     /EC_number="2.1.1.-"
                     /aSProdPred
                     /sec_met="NRPS/PKS subtype: PKS/NRPS-like protein"
                     /sec_met="NRPS/PKS Domain: oMT (67-133). E-value: 1.8e-11.
                     Score: 34.3;"
                     /translation="MAMNRYHRFYCRSRRWARTVEEQLLPWALNGVLLGCDALEIGPGY
                     GATTVGLLRRVDRLTLAEVDPAAVERLRRRFGGRADVVHADGAELPLPDGRFDAVTCFT
                     MLHHVPSPERQDRLFAEARRVLRPGGVFAGCDALDGGAFRFVHRGDTCVPVPPDTLAAR
                     LRAAGFDEAQVSAGKGRFRFRAFPGGA"
                     /transl_table=11
                     /protein_id="MG_K17_9_00250"
     aSDomain        298321..298518
                     /domain="MT"
                     /domain_subtype="oMT"
                     /database="nrpspksdomains.hmm"
                     /evalue="1.80E-11"
                     /locus_tag="K17_9_00250"
                     /asDomain_id="nrpspksdomains_K17_9_00250_Xdom01"
                     /detection="hmmscan"
                     /score="34.3"
                     /translation="AVERLRRRFGGRADVVHADGAELPLPDGRFDAVTCFTMLHHVPSP
                     ERQDRLFAEARRVLRPGGVFA"
     gene            complement(298723..299172)
                     /locus_tag="K17_9_00251"
     CDS             complement(298723..299172)
                     /locus_tag="K17_9_00251"
                     /inference="ab initio prediction:Prodigal:2.6"
                     /codon_start=1
                     /product="hypothetical protein"
                     /transl_table=11
                     /translation="MRKTAMAVVTVATAALLAGCGGSDKSDDKDAAKGTSASQAAKAEP
                     KEGAGKGASHQVTLEVRGKGTTQVYYYLDTNGGQTVTLPWKKTATITPEGAERKVGRLV
                     TIAPGSSQGEDGMLRAASCSIIVDGKKVADNQDGKSGKPCEYKLK"
                     /protein_id="MG_K17_9_00251"
     gene            complement(299316..299951)
                     /locus_tag="K17_9_00252"
                     /gene="mftR_1"
     CDS             complement(299316..299951)
                     /product="Putative mycofactocin biosynthesis
                     transcriptional regulator MftR"
                     /inference="ab initio prediction:Prodigal:2.6"
                     /inference="similar to AA sequence:UniProtKB:P9WMB7"
                     /codon_start=1
                     /locus_tag="K17_9_00252"
                     /transl_table=11
                     /note="smCOG:
                     SMCOG1215:TetR_family_transcriptional_regulator (Score:
                     182.5; E-value: 1.6e-55);"
                     /translation="MDRSTGLRERKKQRTRAAISDTAIRLFLRHGFDGVSVADIAAEAE
                     VSKPTLFRYFPTKEDLVVHRFADHQTEAADLVRGRGPDASVLDVLHRDFRARLDARDPV
                     TGLSDHPEVLAFHGLLRSAPTLVARMGEYLAREEEALAQALHETLRTERPEITARLLAG
                     QLVATRRTLALANWERIVAGRSADEVHPEAVADADHAFALLRDGFREG"
                     /gene="mftR_1"
                     /protein_id="MG_K17_9_00252"
     gene            complement(300074..300874)
                     /locus_tag="K17_9_00253"
                     /gene="nei1_1"
     CDS             complement(300074..300874)
                     /locus_tag="K17_9_00253"
                     /inference="ab initio prediction:Prodigal:2.6"
                     /inference="similar to AA sequence:UniProtKB:P9WNB9"
                     /codon_start=1
                     /EC_number="3.2.2.-"
                     /transl_table=11
                     /product="Endonuclease 8 1"
                     /translation="MPEGDTAWRTARRLHRALAGTTLTHCDLRVPALATTDLGGRDVVE
                     SVSRGKHLLLRVDGGLTLHSHLGMEGSWRVHAAGERPRGGPGHQIRAVLANDLHTAVGY
                     RLPVLELLRTADESTVVGHLGPDLLGPDWDAAEALRRLLADPGRAVGEALLDQRNLAGV
                     GNVYKSELCYMLRISPWLPMGRVPSPARLPALARKLLDVNKDRSTRITTADPHPDRRLW
                     VYGRAGRPCRRCGGPVRLADQGEPGRERPTYWCPRCQEGGPAGT"
                     /gene="nei1_1"
                     /protein_id="MG_K17_9_00253"
     gene            complement(300902..301165)
                     /locus_tag="K17_9_00254"
     CDS             complement(300902..301165)
                     /locus_tag="K17_9_00254"
                     /inference="ab initio prediction:Prodigal:2.6"
                     /codon_start=1
                     /product="hypothetical protein"
                     /transl_table=11
                     /translation="MTNRIMTRIAAGSLLLVSGGLAATGAAHAAEGPQAAPAPAPSGVT
                     QRLTHLAATGDATAGRAASWVEDTVPEEVSGRVSLKTPLSRN"
                     /protein_id="MG_K17_9_00254"
     gene            complement(301227..302072)
                     /locus_tag="K17_9_00255"
                     /gene="sigJ_2"
     CDS             complement(301227..302072)
                     /product="ECF RNA polymerase sigma factor SigJ"
                     /inference="ab initio prediction:Prodigal:2.6"
                     /inference="similar to AA sequence:UniProtKB:L0TCG5"
                     /codon_start=1
                     /locus_tag="K17_9_00255"
                     /transl_table=11
                     /note="smCOG:
                     SMCOG1032:RNA_polymerase,_sigma-24_subunit,_ECF_subfamily
                     (Score: 110.1; E-value: 1.5e-33);"
                     /translation="MDDVFEGQRPLLLGIAYRMLGSMWDAEDVVQEAYLRWAGTDREAV
                     RDPRAFLATVVSRLALDQLRSARVTREAYRGEWLPEPVATDAAGPLDTAELRDSLSYAT
                     LHMMERLTPPERAVFVLRDAFEMPYEQISEVVGASAATCRQIHRRAVGHLTAARPRPRP
                     SREEHERLLTRFLEAAAGGDLAGLKDLLSADVTVWSDGGGKVSAATRPVLGRDKAAAFV
                     LGLASKYEITAQRWLEVNGGPALRLTARGGDQIVLIDVRDGLIHAVFAVLNPDKFRYAE
                     "
                     /gene="sigJ_2"
                     /protein_id="MG_K17_9_00255"
     gene            302263..303288
                     /locus_tag="K17_9_00256"
     CDS             302263..303288
                     /locus_tag="K17_9_00256"
                     /inference="ab initio prediction:Prodigal:2.6"
                     /inference="similar to AA sequence:UniProtKB:P9WIZ6"
                     /codon_start=1
                     /product="Putative NAD(P)H nitroreductase"
                     /transl_table=11
                     /sec_met="Type: none"
                     /sec_met="Domains detected: PF00881 (E-value: 1.9e-05,
                     bitscore: 23.4, seeds: 78)"
                     /sec_met="Kind: biosynthetic"
                     /translation="MAMDVPGLGTADLETLLTAAEAAPSIHNSRPWEIRPVPGTSRLEV
                     RLAADRWLPVADPAGRARMLSVGAAVFNLRVAAGHLGLRPRVRPLPDGGDPDLAAVVDL
                     TGLPPDGSRQPDLYEAVALRRTTRAPFTGRPVPVRTLTELASAVLSEGARLYLPGVVAT
                     RRMLALTAEAERRNRRDSARVRESRAWVHAGTAPYGIPAAALGPADATGRMPVRDFTGA
                     GRARRAPAVPFERHAQLALVVTARDRPADWLRAGQALERALLLATSRDLRTCPLHQALE
                     WPDLRRALLRGEPGCPQFLFRLGYGPRGAATPRGGAPAPPGRLGGDERTGPSDDQPAVH
                     V"
                     /protein_id="MG_K17_9_00256"
     gene            complement(303267..303407)
                     /locus_tag="K17_9_00257"
     CDS             complement(303267..303407)
                     /locus_tag="K17_9_00257"
                     /inference="ab initio prediction:Prodigal:2.6"
                     /codon_start=1
                     /product="hypothetical protein"
                     /transl_table=11
                     /translation="MARFLHAPRTHLMHSASCANCGSCSIYTGDGKTFTCMDCDYTWTA
                     G"
                     /protein_id="MG_K17_9_00257"
     gene            complement(303881..304054)
                     /locus_tag="K17_9_00258"
     CDS             complement(303881..304054)
                     /locus_tag="K17_9_00258"
                     /inference="ab initio prediction:Prodigal:2.6"
                     /codon_start=1
                     /product="hypothetical protein"
                     /transl_table=11
                     /translation="MSGGDCESCPWWDEIIKRATERLAAAPDLWTRRSAQVERERYIEM
                     RAEHARSHEARR"
                     /protein_id="MG_K17_9_00258"
     gene            complement(304051..304299)
                     /locus_tag="K17_9_00259"
     CDS             complement(304051..304299)
                     /locus_tag="K17_9_00259"
                     /inference="ab initio prediction:Prodigal:2.6"
                     /codon_start=1
                     /product="hypothetical protein"
                     /transl_table=11
                     /translation="MGERRYFAVNGSGGIVCTPLPGDLVLDTVTDRLGTVVSVDGATVT
                     LRPLCGGADQWETAEYRPADRTDRLRARVIRLNREGR"
                     /protein_id="MG_K17_9_00259"
     gene            complement(304292..304462)
                     /locus_tag="K17_9_00260"
     CDS             complement(304292..304462)
                     /locus_tag="K17_9_00260"
                     /inference="ab initio prediction:Prodigal:2.6"
                     /codon_start=1
                     /product="hypothetical protein"
                     /transl_table=11
                     /translation="MTHMSSGAVPVPNPNDRCEECDWLRNARYAAERVGDWTRVRVLRT
                     AAWKHVEVHRG"
                     /protein_id="MG_K17_9_00260"
     gene            304749..305963
                     /locus_tag="K17_9_00261"
     CDS             304749..305963
                     /locus_tag="K17_9_00261"
                     /inference="ab initio prediction:Prodigal:2.6"
                     /codon_start=1
                     /product="hypothetical protein"
                     /transl_table=11
                     /note="smCOG: SMCOG1148:hypothetical_protein (Score: 37.5;
                     E-value: 5.3e-11);"
                     /translation="MTGKRRRLAERRKACGFNQEDFAEAVGVDRSTVQRWENGNTDPQP
                     WHRPKIAKVLEITASALDTLLIPDAYAPAQPPSTWLTAVPPASDDEFDAYELARRVGAS
                     DVGKETLGRLESAFDELAIKYPVSPPQELLGRVRKHSVYVAHLMDARMTLAEQRRLYIV
                     GGWFQLLGATLHIDLKQHHAATVRLQTAATLARHAEFQEIEAWCYETDAWRVLTDGNYS
                     RALELSQTARQLAPAGASVAIQATAQEGRARARLGERAETYAAIQRVQHISETLVPRKE
                     TEHHYQYDPGKSLAYTATTLAWIGDPAAETYAREVIARLAPADDIHKWPRRVASANIDL
                     ALALLGGNRLDEACDAAQRAILSGRIVPSNHWRALEVVKAVEMRQLPEASDLREAYQGL
                     KALED"
[truncated: 17,874,401 more chars]
